# Supplementary material for: Effects of cold acclimation and dsRNA injections on Gs1l gene splicing in Drosophila montana
Source: Sci Rep. 2018 May 15;8:7577. doi: 10.1038/s41598-018-25872-0 (PMC5953924; doi:10.1038/s41598-018-25872-0)
Supplement: Supplementary file 2 — Supplementary Dataset 1 [file 41598_2018_25872_MOESM2_ESM.xlsx]

## Sheet: CTmin dat
fly_number	gene_treatment	sex	temperature_treatment	CTmin_value(oC)	population	test_block(nested)
1	buffer-injected	male	6C	-3	Fairbanks	Fa1
2	buffer-injected	male	6C	-3.2	Fairbanks	Fa1
3	buffer-injected	male	6C	-2.3	Fairbanks	Fa1
4	buffer-injected	male	6C	-1.8	Fairbanks	Fa1
5	buffer-injected	male	6C	-2.6	Fairbanks	Fa1
6	buffer-injected	male	6C	-3.9	Fairbanks	Fa1
7	buffer-injected	male	6C	-3.5	Fairbanks	Fa1
8	buffer-injected	male	6C	-2	Fairbanks	Fa1
9	buffer-injected	male	6C	-0.6	Fairbanks	Fa1
10	buffer-injected	male	6C	-3.3	Fairbanks	Fa1
11	buffer-injected	male	6C	-1.6	Fairbanks	Fa1
12	dsRNA	male	6C	-1	Fairbanks	Fa1
13	dsRNA	male	6C	-2.1	Fairbanks	Fa1
14	dsRNA	male	6C	-1.7	Fairbanks	Fa1
15	dsRNA	male	6C	-3.2	Fairbanks	Fa1
16	dsRNA	male	6C	0	Fairbanks	Fa1
17	dsRNA	male	6C	-1.5	Fairbanks	Fa1
18	buffer-injected	male	19C	-2	Fairbanks	Fa1
19	buffer-injected	male	19C	-2.1	Fairbanks	Fa1
20	buffer-injected	male	19C	-0.8	Fairbanks	Fa1
21	buffer-injected	male	19C	-2.2	Fairbanks	Fa1
22	buffer-injected	male	19C	-2.3	Fairbanks	Fa1
23	buffer-injected	male	19C	-2.3	Fairbanks	Fa1
24	buffer-injected	male	19C	-2.2	Fairbanks	Fa1
25	buffer-injected	male	19C	-1	Fairbanks	Fa1
26	buffer-injected	male	19C	-1.6	Fairbanks	Fa1
27	dsRNA	male	19C	-0.5	Fairbanks	Fa1
28	dsRNA	male	19C	-1.3	Fairbanks	Fa1
29	dsRNA	male	19C	-2.7	Fairbanks	Fa1
30	dsRNA	male	19C	-2.4	Fairbanks	Fa1
31	dsRNA	male	19C	-2.6	Fairbanks	Fa1
32	buffer-injected	male	19C	-2.4	Fairbanks	Fa1
33	buffer-injected	male	19C	-2.8	Fairbanks	Fa1
34	buffer-injected	male	19C	-1.7	Fairbanks	Fa1
35	dsRNA	male	19C	-2.5	Fairbanks	Fa1
36	dsRNA	male	19C	-1.4	Fairbanks	Fa1
37	dsRNA	male	19C	-2.5	Fairbanks	Fa1
38	dsRNA	male	6C	-2.3	Fairbanks	Fa1
39	dsRNA	male	6C	-2.1	Fairbanks	Fa1
40	dsRNA	male	6C	-1.5	Fairbanks	Fa1
41	dsRNA	male	6C	0	Fairbanks	Fa1
42	dsRNA	male	6C	-0.6	Fairbanks	Fa1
43	buffer-injected	male	6C	-3	Fairbanks	Fa1
44	buffer-injected	male	6C	-2.6	Fairbanks	Fa1
45	buffer-injected	male	6C	-2.3	Fairbanks	Fa1
46	buffer-injected	male	6C	-2.87	Fairbanks	Fa1
47	non-injected	male	6C	-2.63	Fairbanks	Fa1
48	non-injected	male	6C	-0.5	Fairbanks	Fa1
49	non-injected	male	6C	-2.73	Fairbanks	Fa1
50	non-injected	male	6C	-2.87	Fairbanks	Fa1
51	non-injected	male	6C	-3.01	Fairbanks	Fa1
52	non-injected	male	6C	-2.55	Fairbanks	Fa1
53	non-injected	male	19C	-1.6	Fairbanks	Fa1
54	non-injected	male	19C	-1.8	Fairbanks	Fa1
55	non-injected	male	19C	-2.47	Fairbanks	Fa1
56	non-injected	male	19C	-1.3	Fairbanks	Fa1
57	non-injected	male	19C	-1.7	Fairbanks	Fa1
58	non-injected	male	19C	-1.7	Fairbanks	Fa1
59	non-injected	male	19C	-2.6	Fairbanks	Fa1
60	non-injected	male	19C	-1.9	Fairbanks	Fa1
61	non-injected	male	19C	-1.8	Fairbanks	Fa1
62	buffer-injected	female	19C	-2.2	Fairbanks	Fa1
63	buffer-injected	female	19C	-1.7	Fairbanks	Fa1
64	buffer-injected	female	19C	-2.1	Fairbanks	Fa1
65	buffer-injected	female	19C	-2.8	Fairbanks	Fa1
66	buffer-injected	female	19C	-2.7	Fairbanks	Fa1
67	buffer-injected	female	19C	-3.6	Fairbanks	Fa1
68	buffer-injected	female	19C	-2.5	Fairbanks	Fa1
69	buffer-injected	female	6C	-3	Fairbanks	Fa1
70	buffer-injected	female	6C	-2.95	Fairbanks	Fa1
71	buffer-injected	female	6C	-2.9	Fairbanks	Fa1
72	buffer-injected	female	6C	-3.65	Fairbanks	Fa1
73	buffer-injected	female	6C	-3.1	Fairbanks	Fa1
74	buffer-injected	female	6C	-2.6	Fairbanks	Fa1
75	buffer-injected	female	6C	-2.85	Fairbanks	Fa1
76	buffer-injected	female	6C	-4.3	Fairbanks	Fa1
77	buffer-injected	female	6C	-2.25	Fairbanks	Fa1
78	buffer-injected	female	6C	-2.9	Fairbanks	Fa1
79	buffer-injected	female	19C	-2.2	Fairbanks	Fa1
80	buffer-injected	female	19C	-2	Fairbanks	Fa1
81	buffer-injected	female	19C	-2.2	Fairbanks	Fa1
82	buffer-injected	female	19C	-2.4	Fairbanks	Fa1
83	dsRNA	male	19C	-0.3	Fairbanks	Fa1
84	dsRNA	male	19C	-1.4	Fairbanks	Fa1
85	dsRNA	male	19C	0.3	Fairbanks	Fa1
86	dsRNA	male	19C	-1.8	Fairbanks	Fa1
87	dsRNA	female	19C	-0.4	Fairbanks	Fa1
88	dsRNA	female	19C	-2.3	Fairbanks	Fa1
89	dsRNA	female	19C	-3.7	Fairbanks	Fa1
90	dsRNA	female	6C	-2	Fairbanks	Fa1
91	dsRNA	female	6C	-1.5	Fairbanks	Fa1
92	dsRNA	female	6C	-2.4	Fairbanks	Fa1
93	dsRNA	female	6C	-0.23	Fairbanks	Fa1
94	dsRNA	female	6C	-0.1	Fairbanks	Fa1
95	dsRNA	female	6C	-2.1	Fairbanks	Fa1
96	dsRNA	male	6C	0.6	Fairbanks	Fa1
97	dsRNA	female	6C	-0.54	Fairbanks	Fa1
98	dsRNA	male	6C	-0.97	Fairbanks	Fa1
99	dsRNA	male	6C	-4	Fairbanks	Fa1
100	dsRNA	male	6C	-2.2	Fairbanks	Fa1
101	dsRNA	female	6C	-1.6	Fairbanks	Fa1
102	dsRNA	female	19C	-2	Fairbanks	Fa1
103	dsRNA	female	19C	-1.6	Fairbanks	Fa1
104	dsRNA	female	19C	-1.8	Fairbanks	Fa1
105	dsRNA	female	19C	-1.9	Fairbanks	Fa1
106	dsRNA	female	19C	-2.6	Fairbanks	Fa1
107	dsRNA	female	19C	-2.2	Fairbanks	Fa1
108	dsRNA	female	19C	-2.1	Fairbanks	Fa1
109	dsRNA	female	19C	-2.3	Fairbanks	Fa1
110	dsRNA	female	19C	-2.6	Fairbanks	Fa1
111	buffer-injected	female	19C	-0.65	Fairbanks	Fa1
112	buffer-injected	female	19C	-1.64	Fairbanks	Fa1
113	buffer-injected	female	19C	-2.34	Fairbanks	Fa1
114	buffer-injected	female	19C	-2.21	Fairbanks	Fa1
115	buffer-injected	female	19C	-2.13	Fairbanks	Fa1
116	buffer-injected	female	19C	-3.37	Fairbanks	Fa1
117	dsRNA	female	6C	-2.05	Fairbanks	Fa1
118	dsRNA	female	6C	0.4	Fairbanks	Fa1
119	dsRNA	female	6C	0.71	Fairbanks	Fa1
120	non-injected	female	6C	-2.38	Fairbanks	Fa1
121	non-injected	female	6C	-1.17	Fairbanks	Fa1
122	non-injected	female	19C	-2.7	Fairbanks	Fa1
123	non-injected	female	19C	-1.7	Fairbanks	Fa1
124	non-injected	female	19C	-1.8	Fairbanks	Fa1
125	non-injected	female	19C	-2.3	Fairbanks	Fa1
126	non-injected	female	19C	-2.2	Fairbanks	Fa1
127	non-injected	female	19C	-1.8	Fairbanks	Fa1
128	non-injected	female	19C	-2	Fairbanks	Fa1
129	dsRNA	female	6C	-2.5	Fairbanks	Fa1
130	buffer-injected	female	6C	-1.9	Fairbanks	Fa1
131	buffer-injected	female	6C	-2.8	Fairbanks	Fa1
132	buffer-injected	female	6C	-2.8	Fairbanks	Fa1
133	buffer-injected	female	6C	-2.9	Fairbanks	Fa1
134	buffer-injected	female	6C	-2.95	Fairbanks	Fa1
135	buffer-injected	female	6C	-2.4	Fairbanks	Fa1
136	non-injected	female	6C	-1.63	Fairbanks	Fa1
137	non-injected	female	6C	-3.34	Fairbanks	Fa1
138	non-injected	female	6C	-2.82	Fairbanks	Fa1
139	non-injected	female	6C	-2.53	Fairbanks	Fa1
140	non-injected	female	6C	-3.08	Fairbanks	Fa1
141	buffer-injected	female	19C	-3.3	Ashford	Ash1
142	buffer-injected	female	19C	-1.6	Ashford	Ash1
143	buffer-injected	female	19C	-1.8	Ashford	Ash1
144	buffer-injected	female	19C	-3.5	Ashford	Ash1
145	buffer-injected	female	19C	-1.3	Ashford	Ash1
146	buffer-injected	male	19C	-3.4	Ashford	Ash1
147	buffer-injected	male	19C	-0.4	Ashford	Ash1
148	buffer-injected	male	19C	-2	Ashford	Ash1
149	buffer-injected	male	19C	-2.6	Ashford	Ash1
150	buffer-injected	male	19C	-2.2	Ashford	Ash1
151	buffer-injected	male	6C	-3.3	Ashford	Ash1
152	buffer-injected	male	6C	-3.36	Ashford	Ash1
153	buffer-injected	male	6C	-3.55	Ashford	Ash1
154	buffer-injected	male	6C	-3.13	Ashford	Ash1
155	buffer-injected	male	6C	-2.22	Ashford	Ash1
156	buffer-injected	male	6C	-3.4	Ashford	Ash1
157	buffer-injected	female	6C	-1.89	Ashford	Ash1
158	buffer-injected	female	6C	-3.9	Ashford	Ash1
159	buffer-injected	female	6C	-2	Ashford	Ash1
160	buffer-injected	female	6C	-3.49	Ashford	Ash1
161	buffer-injected	female	6C	-2.95	Ashford	Ash1
162	buffer-injected	female	6C	-2.44	Ashford	Ash1
163	dsRNA	female	19C	-2.5	Ashford	Ash1
164	dsRNA	female	19C	-2.7	Ashford	Ash1
165	dsRNA	female	19C	-2.1	Ashford	Ash1
166	dsRNA	female	19C	-1.9	Ashford	Ash1
167	dsRNA	female	19C	-4.1	Ashford	Ash1
168	dsRNA	female	19C	-2.4	Ashford	Ash1
169	dsRNA	male	19C	-2.4	Ashford	Ash1
170	dsRNA	male	19C	-2.6	Ashford	Ash1
171	dsRNA	male	19C	-3.7	Ashford	Ash1
172	dsRNA	male	19C	-2.5	Ashford	Ash1
173	dsRNA	male	6C	-3.07	Ashford	Ash1
174	dsRNA	male	6C	-2.28	Ashford	Ash1
175	dsRNA	male	6C	-3.55	Ashford	Ash1
176	dsRNA	male	6C	-2.83	Ashford	Ash1
177	dsRNA	male	6C	-2.61	Ashford	Ash1
178	dsRNA	female	6C	-3.1	Ashford	Ash1
179	dsRNA	female	6C	-3.02	Ashford	Ash1
180	dsRNA	female	6C	-2.67	Ashford	Ash1
181	dsRNA	female	6C	-2.73	Ashford	Ash1
182	dsRNA	female	6C	-2.42	Ashford	Ash1
183	dsRNA	female	19C	-2.5	Ashford	Ash1
184	dsRNA	female	19C	-2.6	Ashford	Ash1
185	dsRNA	female	19C	-1.2	Ashford	Ash1
186	dsRNA	female	19C	-2.9	Ashford	Ash1
187	dsRNA	female	19C	-2.6	Ashford	Ash1
188	dsRNA	male	19C	-1.8	Ashford	Ash1
189	dsRNA	male	19C	-2.3	Ashford	Ash1
190	dsRNA	male	19C	-1.8	Ashford	Ash1
191	dsRNA	male	19C	-1.6	Ashford	Ash1
192	dsRNA	female	6C	-2.4	Ashford	Ash1
193	dsRNA	female	6C	-2.8	Ashford	Ash1
194	dsRNA	female	6C	-3.3	Ashford	Ash1
195	dsRNA	female	6C	-2.5	Ashford	Ash1
196	dsRNA	female	6C	-2.22	Ashford	Ash1
197	dsRNA	female	6C	-3.8	Ashford	Ash1
198	dsRNA	male	6C	-5	Ashford	Ash1
199	dsRNA	male	6C	-3.2	Ashford	Ash1
200	dsRNA	male	6C	-2.2	Ashford	Ash1
201	dsRNA	male	6C	-2	Ashford	Ash1
202	dsRNA	male	6C	-1.6	Ashford	Ash1
203	dsRNA	male	6C	-1.9	Ashford	Ash1
204	buffer-injected	female	19C	-1.8	Ashford	Ash1
205	buffer-injected	female	19C	-1.9	Ashford	Ash1
206	buffer-injected	female	19C	-1.6	Ashford	Ash1
207	buffer-injected	female	19C	-1.9	Ashford	Ash1
208	buffer-injected	female	19C	-2.4	Ashford	Ash1
209	buffer-injected	male	19C	-1.8	Ashford	Ash1
210	buffer-injected	male	19C	-1.8	Ashford	Ash1
211	buffer-injected	male	19C	0.2	Ashford	Ash1
212	buffer-injected	male	19C	-0.7	Ashford	Ash1
213	buffer-injected	male	19C	-2.1	Ashford	Ash1
214	dsRNA	female	19C	-1.9	Ashford	Ash1
215	dsRNA	female	19C	-3.7	Ashford	Ash1
216	buffer-injected	male	6C	-3	Ashford	Ash1
217	buffer-injected	male	6C	-3.4	Ashford	Ash1
218	buffer-injected	male	6C	-4.1	Ashford	Ash1
219	buffer-injected	male	6C	-3.3	Ashford	Ash1
220	buffer-injected	male	6C	-3.1	Ashford	Ash1
221	buffer-injected	male	6C	-4.7	Ashford	Ash1
222	buffer-injected	male	6C	-2.6	Ashford	Ash1
223	buffer-injected	female	6C	-3.2	Ashford	Ash1
224	buffer-injected	female	6C	-1.14	Ashford	Ash1
225	buffer-injected	female	6C	-3.9	Ashford	Ash1
226	buffer-injected	female	6C	-3.4	Ashford	Ash1
227	buffer-injected	female	6C	-3.2	Ashford	Ash1
228	dsRNA	male	19C	-0.9	Ashford	Ash1
229	dsRNA	male	19C	-0.9	Ashford	Ash1
230	dsRNA	male	19C	-2.2	Ashford	Ash1
231	dsRNA	male	19C	-3.7	Ashford	Ash1
232	buffer-injected	female	19C	-1.5	Ashford	Ash1
233	buffer-injected	female	19C	-2.1	Ashford	Ash1
234	buffer-injected	female	19C	-3.9	Ashford	Ash1
235	buffer-injected	female	19C	-1.7	Ashford	Ash1
236	buffer-injected	female	6C	-3.5	Ashford	Ash1
237	dsRNA	female	6C	-4.8	Ashford	Ash1
238	dsRNA	female	6C	-2.7	Ashford	Ash1
239	dsRNA	female	6C	-2.6	Ashford	Ash1
240	dsRNA	female	6C	-3.4	Ashford	Ash1
241	dsRNA	female	6C	-2.9	Ashford	Ash1
242	dsRNA	male	6C	-3.75	Ashford	Ash1
243	dsRNA	male	6C	-0.15	Ashford	Ash1
244	dsRNA	male	6C	-3.2	Ashford	Ash1
245	buffer-injected	male	6C	-3.3	Ashford	Ash1
246	buffer-injected	male	6C	-2.8	Ashford	Ash1
247	buffer-injected	male	6C	-2.7	Ashford	Ash1
248	buffer-injected	male	6C	-2.6	Ashford	Ash1
249	buffer-injected	male	19C	-3.3	Ashford	Ash1
250	buffer-injected	male	19C	-2.7	Ashford	Ash1
251	buffer-injected	male	19C	-3.8	Ashford	Ash1
252	non-injected	female	19C	-2.3	Ashford	Ash1
253	non-injected	female	19C	-2.2	Ashford	Ash1
254	non-injected	female	19C	-1.4	Ashford	Ash1
255	non-injected	female	19C	-2.2	Ashford	Ash1
256	non-injected	female	19C	-2.4	Ashford	Ash1
257	non-injected	male	19C	-4	Ashford	Ash1
258	non-injected	male	19C	-3.7	Ashford	Ash1
259	non-injected	male	19C	-3.15	Ashford	Ash1
260	non-injected	male	19C	-1.1	Ashford	Ash1
261	buffer-injected	female	6C	-3.1	Ashford	Ash1
262	buffer-injected	female	6C	-2.8	Ashford	Ash1
263	buffer-injected	female	6C	-2.6	Ashford	Ash1
264	buffer-injected	female	6C	-4.08	Ashford	Ash1
265	non-injected	female	6C	-1.9	Ashford	Ash1
266	non-injected	female	6C	-3.5	Ashford	Ash1
267	non-injected	female	6C	-0.8	Ashford	Ash1
268	non-injected	female	6C	-2.8	Ashford	Ash1
269	non-injected	male	6C	-3.1	Ashford	Ash1
270	non-injected	male	6C	-0.6	Ashford	Ash1
271	non-injected	male	6C	-4.45	Ashford	Ash1
272	non-injected	male	6C	-2.5	Ashford	Ash1
273	non-injected	male	19C	-2.1	Ashford	Ash1
274	non-injected	male	19C	-1.6	Ashford	Ash1
275	non-injected	male	19C	-1.7	Ashford	Ash1
276	non-injected	female	19C	-3.3	Ashford	Ash1
277	non-injected	female	19C	-0.5	Ashford	Ash1
278	non-injected	female	19C	-3.8	Ashford	Ash1
279	non-injected	female	19C	-2.9	Ashford	Ash1
280	non-injected	female	19C	-2.3	Ashford	Ash1
281	non-injected	female	6C	-3.2	Ashford	Ash1
282	non-injected	female	6C	-2.3	Ashford	Ash1
283	non-injected	female	6C	-3.3	Ashford	Ash1
284	non-injected	female	6C	-2.8	Ashford	Ash1
285	non-injected	female	6C	-3.5	Ashford	Ash1
286	non-injected	male	6C	-3	Ashford	Ash1
287	non-injected	male	6C	-3.4	Ashford	Ash1
288	non-injected	male	6C	-4.8	Ashford	Ash1
289	non-injected	male	6C	-3.1	Ashford	Ash1
290	non-injected	male	6C	-4.7	Ashford	Ash1
291	buffer-injected	male	19C	-1.6	Fairbanks	Fa2
292	buffer-injected	male	19C	-1.54	Fairbanks	Fa2
293	buffer-injected	male	19C	-2.76	Fairbanks	Fa2
294	buffer-injected	male	19C	-1.7	Fairbanks	Fa2
295	buffer-injected	male	19C	-2.68	Fairbanks	Fa2
296	buffer-injected	female	19C	-1.7	Fairbanks	Fa2
297	buffer-injected	female	19C	-1.8	Fairbanks	Fa2
298	buffer-injected	female	19C	-0.15	Fairbanks	Fa2
299	buffer-injected	female	19C	-2.15	Fairbanks	Fa2
300	buffer-injected	female	19C	-2	Fairbanks	Fa2
301	buffer-injected	female	19C	-1.94	Fairbanks	Fa2
302	buffer-injected	male	6C	-3.03	Fairbanks	Fa2
303	buffer-injected	male	6C	-3.72	Fairbanks	Fa2
304	buffer-injected	male	6C	-2.99	Fairbanks	Fa2
305	buffer-injected	female	6C	-2.82	Fairbanks	Fa2
306	buffer-injected	female	6C	-2.68	Fairbanks	Fa2
307	buffer-injected	female	6C	-2.94	Fairbanks	Fa2
308	buffer-injected	male	6C	-3.75	Fairbanks	Fa2
309	buffer-injected	male	6C	-2.89	Fairbanks	Fa2
310	buffer-injected	male	6C	-3.4	Fairbanks	Fa2
311	buffer-injected	female	6C	-3.3	Fairbanks	Fa2
312	buffer-injected	female	6C	-2.13	Fairbanks	Fa2
313	buffer-injected	female	19C	-1.82	Fairbanks	Fa2
314	dsRNA	male	19C	-0.11	Fairbanks	Fa2
315	dsRNA	male	19C	-2.05	Fairbanks	Fa2
316	dsRNA	male	19C	-2.15	Fairbanks	Fa2
317	dsRNA	male	19C	-2.6	Fairbanks	Fa2
318	dsRNA	male	19C	-2	Fairbanks	Fa2
319	dsRNA	male	19C	-0.04	Fairbanks	Fa2
320	dsRNA	female	19C	-2.08	Fairbanks	Fa2
321	dsRNA	female	19C	-1.4	Fairbanks	Fa2
322	dsRNA	female	19C	-2.49	Fairbanks	Fa2
323	dsRNA	female	19C	-2.7	Fairbanks	Fa2
324	dsRNA	female	19C	-2.3	Fairbanks	Fa2
325	dsRNA	male	6C	-3.94	Fairbanks	Fa2
326	dsRNA	male	6C	-4.57	Fairbanks	Fa2
327	dsRNA	male	6C	-3.2	Fairbanks	Fa2
328	dsRNA	male	6C	-1.21	Fairbanks	Fa2
329	dsRNA	female	6C	-3.66	Fairbanks	Fa2
330	dsRNA	female	6C	-1.61	Fairbanks	Fa2
331	dsRNA	female	6C	-2.03	Fairbanks	Fa2
332	dsRNA	female	6C	-1.98	Fairbanks	Fa2
333	buffer-injected	female	6C	-3.82	Fairbanks	Fa2
334	buffer-injected	female	6C	-3.58	Fairbanks	Fa2
335	buffer-injected	female	6C	-2.69	Fairbanks	Fa2
336	dsRNA	female	19C	-2.3	Fairbanks	Fa2
337	dsRNA	female	19C	-2.2	Fairbanks	Fa2
338	dsRNA	female	19C	-2.6	Fairbanks	Fa2
339	buffer-injected	male	19C	-2.1	Fairbanks	Fa2
340	buffer-injected	male	19C	-3	Fairbanks	Fa2
341	buffer-injected	male	19C	-1.8	Fairbanks	Fa2
342	buffer-injected	female	19C	-2.3	Fairbanks	Fa2
343	buffer-injected	female	19C	-2.4	Fairbanks	Fa2
344	buffer-injected	female	19C	0.42	Fairbanks	Fa2
345	buffer-injected	female	19C	-2.4	Fairbanks	Fa2
346	dsRNA	male	19C	-2.6	Fairbanks	Fa2
347	dsRNA	male	19C	-2.21	Fairbanks	Fa2
348	buffer-injected	female	6C	-3.77	Fairbanks	Fa2
349	buffer-injected	female	6C	-2.89	Fairbanks	Fa2
350	buffer-injected	female	6C	-3.77	Fairbanks	Fa2
351	buffer-injected	male	6C	-3.6	Fairbanks	Fa2
352	buffer-injected	male	6C	-2.81	Fairbanks	Fa2
353	buffer-injected	male	6C	-3.6	Fairbanks	Fa2
354	buffer-injected	male	6C	-3.33	Fairbanks	Fa2
355	buffer-injected	male	6C	-4.04	Fairbanks	Fa2
356	dsRNA	male	6C	-2.02	Fairbanks	Fa2
357	dsRNA	male	6C	-2.5	Fairbanks	Fa2
358	dsRNA	male	6C	-2.94	Fairbanks	Fa2
359	dsRNA	male	6C	-2.75	Fairbanks	Fa2
360	dsRNA	female	19C	-2.6	Fairbanks	Fa2
361	dsRNA	female	19C	-1.37	Fairbanks	Fa2
362	dsRNA	female	19C	-2.54	Fairbanks	Fa2
363	dsRNA	female	19C	-0.84	Fairbanks	Fa2
364	dsRNA	female	19C	-1.2	Fairbanks	Fa2
365	dsRNA	male	19C	-1.8	Fairbanks	Fa2
366	dsRNA	male	19C	-2.3	Fairbanks	Fa2
367	dsRNA	male	19C	-1.58	Fairbanks	Fa2
368	dsRNA	male	19C	-0.84	Fairbanks	Fa2
369	buffer-injected	male	19C	-2.2	Fairbanks	Fa2
370	dsRNA	male	6C	-2.5	Fairbanks	Fa2
371	dsRNA	male	6C	-2.87	Fairbanks	Fa2
372	dsRNA	female	6C	-1.23	Fairbanks	Fa2
373	dsRNA	female	6C	-2.8	Fairbanks	Fa2
374	dsRNA	female	6C	-1.9	Fairbanks	Fa2
375	dsRNA	female	6C	-2.3	Fairbanks	Fa2
376	dsRNA	female	6C	-2.9	Fairbanks	Fa2
377	buffer-injected	male	6C	-4.49	Fairbanks	Fa2
378	buffer-injected	male	6C	-3.4	Fairbanks	Fa2
379	buffer-injected	male	6C	-2.92	Fairbanks	Fa2
380	buffer-injected	male	6C	-2.89	Fairbanks	Fa2
381	buffer-injected	male	6C	-4.27	Fairbanks	Fa2
382	buffer-injected	male	19C	-1.6	Fairbanks	Fa2
383	buffer-injected	male	19C	-2	Fairbanks	Fa2
384	buffer-injected	male	19C	-1.29	Fairbanks	Fa2
385	buffer-injected	male	19C	-1.85	Fairbanks	Fa2
386	buffer-injected	male	19C	-0.68	Fairbanks	Fa2
387	buffer-injected	male	19C	0.3	Fairbanks	Fa2
388	buffer-injected	male	19C	-2.2	Fairbanks	Fa2
389	buffer-injected	male	19C	-1.9	Fairbanks	Fa2
390	buffer-injected	female	19C	-1.77	Fairbanks	Fa2
391	buffer-injected	female	19C	-2.9	Fairbanks	Fa2
392	buffer-injected	female	6C	-2.9	Fairbanks	Fa2
393	buffer-injected	female	6C	-2.9	Fairbanks	Fa2
394	buffer-injected	female	6C	-1.32	Fairbanks	Fa2
395	buffer-injected	female	6C	-2.7	Fairbanks	Fa2
396	dsRNA	male	6C	-1.52	Fairbanks	Fa2
397	dsRNA	male	6C	-3.21	Fairbanks	Fa2
398	dsRNA	male	6C	-2.6	Fairbanks	Fa2
399	dsRNA	male	6C	-2.8	Fairbanks	Fa2
400	dsRNA	male	6C	-2.8	Fairbanks	Fa2
401	dsRNA	female	6C	-1.17	Fairbanks	Fa2
402	dsRNA	female	6C	-1.89	Fairbanks	Fa2
403	dsRNA	female	6C	-0.67	Fairbanks	Fa2
404	buffer-injected	female	19C	-2.6	Fairbanks	Fa2
405	buffer-injected	female	19C	-2.1	Fairbanks	Fa2
406	buffer-injected	female	19C	-0.8	Fairbanks	Fa2
407	dsRNA	female	19C	-2.72	Fairbanks	Fa2
408	dsRNA	female	19C	-2	Fairbanks	Fa2
409	dsRNA	female	19C	-2.3	Fairbanks	Fa2
410	dsRNA	female	19C	-2.04	Fairbanks	Fa2
411	dsRNA	female	19C	-2.2	Fairbanks	Fa2
412	dsRNA	female	19C	-2.5	Fairbanks	Fa2
413	dsRNA	female	19C	-2.38	Fairbanks	Fa2
414	dsRNA	female	19C	-2.17	Fairbanks	Fa2
415	dsRNA	female	19C	-1.02	Fairbanks	Fa2
416	dsRNA	female	6C	-2.97	Fairbanks	Fa2
417	dsRNA	female	6C	-2.1	Fairbanks	Fa2
418	dsRNA	male	6C	-2.93	Fairbanks	Fa2
419	dsRNA	male	6C	-2.39	Fairbanks	Fa2
420	dsRNA	male	6C	-3.6	Fairbanks	Fa2
421	dsRNA	male	6C	-2.9	Fairbanks	Fa2
422	dsRNA	male	6C	-0.93	Fairbanks	Fa2
423	dsRNA	male	6C	-3.5	Fairbanks	Fa2
424	dsRNA	male	6C	-2.8	Fairbanks	Fa2
425	dsRNA	male	6C	0.18	Fairbanks	Fa2
426	dsRNA	female	19C	-2.41	Fairbanks	Fa2
427	dsRNA	female	19C	-2.08	Fairbanks	Fa2
428	dsRNA	female	19C	-1.3	Fairbanks	Fa2
429	dsRNA	male	19C	-1.51	Fairbanks	Fa2
430	dsRNA	male	19C	-2.71	Fairbanks	Fa2
431	dsRNA	male	19C	-1.35	Fairbanks	Fa2
432	dsRNA	male	19C	-2.27	Fairbanks	Fa2
433	dsRNA	male	19C	-0.36	Fairbanks	Fa2
434	dsRNA	male	19C	-2	Fairbanks	Fa2
435	dsRNA	male	19C	-2.67	Fairbanks	Fa2
436	dsRNA	male	19C	-2.1	Fairbanks	Fa2
437	dsRNA	male	19C	-2.24	Fairbanks	Fa2
438	dsRNA	female	6C	-2.42	Fairbanks	Fa2
439	dsRNA	female	6C	-2.79	Fairbanks	Fa2
440	dsRNA	female	6C	-2.6	Fairbanks	Fa2
441	dsRNA	female	6C	-2.53	Fairbanks	Fa2
442	dsRNA	female	6C	-1.94	Fairbanks	Fa2
443	dsRNA	female	6C	-2.82	Fairbanks	Fa2
444	dsRNA	female	6C	-1.4	Fairbanks	Fa2
445	dsRNA	female	6C	-2.73	Fairbanks	Fa2
446	dsRNA	female	6C	-3.4	Fairbanks	Fa2
447	dsRNA	female	6C	-3.4	Fairbanks	Fa2
448	non-injected	female	6C	-2.53	Fairbanks	Fa2
449	non-injected	female	6C	-3.5	Fairbanks	Fa2
450	non-injected	male	19C	-1.66	Fairbanks	Fa2
451	non-injected	male	19C	-2.11	Fairbanks	Fa2
452	non-injected	male	19C	-2.3	Fairbanks	Fa2
453	non-injected	male	19C	-1.91	Fairbanks	Fa2
454	non-injected	male	19C	-2.6	Fairbanks	Fa2
455	non-injected	female	19C	-2.19	Fairbanks	Fa2
456	non-injected	female	19C	-1.2	Fairbanks	Fa2
457	non-injected	female	19C	-1.61	Fairbanks	Fa2
458	non-injected	female	19C	-2.48	Fairbanks	Fa2
459	non-injected	female	19C	-2.02	Fairbanks	Fa2
460	non-injected	female	19C	-2.54	Fairbanks	Fa2
461	non-injected	female	6C	-2.4	Fairbanks	Fa2
462	non-injected	female	6C	-2.29	Fairbanks	Fa2
463	non-injected	female	6C	-2.98	Fairbanks	Fa2
464	non-injected	female	6C	-3.15	Fairbanks	Fa2
465	non-injected	female	6C	-3.43	Fairbanks	Fa2
466	non-injected	female	6C	-3.09	Fairbanks	Fa2
467	non-injected	male	6C	-3.3	Fairbanks	Fa2
468	non-injected	male	6C	-3.6	Fairbanks	Fa2
469	non-injected	male	6C	-3.52	Fairbanks	Fa2
470	non-injected	male	6C	-2.89	Fairbanks	Fa2
471	non-injected	male	6C	-4.27	Fairbanks	Fa2
472	non-injected	male	19C	-0.5	Fairbanks	Fa2
473	non-injected	male	19C	-1.4	Fairbanks	Fa2
474	non-injected	male	19C	-1.13	Fairbanks	Fa2
475	non-injected	male	19C	-2.01	Fairbanks	Fa2
476	non-injected	male	19C	-0.75	Fairbanks	Fa2
477	non-injected	female	19C	-2.15	Fairbanks	Fa2
478	non-injected	female	19C	-2.64	Fairbanks	Fa2
479	non-injected	female	19C	-0.86	Fairbanks	Fa2
480	non-injected	female	19C	-2.1	Fairbanks	Fa2
481	non-injected	female	19C	-1.95	Fairbanks	Fa2
482	non-injected	male	6C	-3	Fairbanks	Fa2
483	non-injected	male	6C	-3.29	Fairbanks	Fa2
484	non-injected	male	6C	-1.3	Fairbanks	Fa2
485	non-injected	male	6C	-3.7	Fairbanks	Fa2
486	non-injected	female	6C	-2.83	Fairbanks	Fa2
487	non-injected	female	6C	-3.37	Fairbanks	Fa2
488	non-injected	female	6C	-2.59	Fairbanks	Fa2
489	buffer-injected	male	19C	-1.6	Ashford	Ash2
490	buffer-injected	male	19C	-1.1	Ashford	Ash2
491	buffer-injected	male	19C	-3.5	Ashford	Ash2
492	buffer-injected	male	19C	-3.5	Ashford	Ash2
493	buffer-injected	male	19C	-2	Ashford	Ash2
494	buffer-injected	female	19C	-1.7	Ashford	Ash2
495	buffer-injected	female	19C	-2.2	Ashford	Ash2
496	buffer-injected	female	19C	0	Ashford	Ash2
497	buffer-injected	female	19C	-1.5	Ashford	Ash2
498	buffer-injected	female	19C	-3.2	Ashford	Ash2
499	buffer-injected	female	19C	-3.6	Ashford	Ash2
500	buffer-injected	male	6C	-3.3	Ashford	Ash2
501	buffer-injected	male	6C	-3.2	Ashford	Ash2
502	buffer-injected	male	6C	-3.4	Ashford	Ash2
503	buffer-injected	male	6C	-3.1	Ashford	Ash2
504	buffer-injected	male	6C	-3	Ashford	Ash2
505	buffer-injected	female	6C	-3.7	Ashford	Ash2
506	buffer-injected	female	6C	-2.8	Ashford	Ash2
507	buffer-injected	female	6C	-2.9	Ashford	Ash2
508	dsRNA	female	19C	-1.6	Ashford	Ash2
509	dsRNA	female	19C	-2.2	Ashford	Ash2
510	dsRNA	female	19C	-2.1	Ashford	Ash2
511	dsRNA	female	19C	-1.76	Ashford	Ash2
512	dsRNA	female	19C	-2.2	Ashford	Ash2
513	dsRNA	female	19C	-1.96	Ashford	Ash2
514	dsRNA	female	19C	-1.3	Ashford	Ash2
515	dsRNA	female	19C	-2.2	Ashford	Ash2
516	dsRNA	female	19C	-1.6	Ashford	Ash2
517	dsRNA	female	19C	-3.32	Ashford	Ash2
518	dsRNA	female	19C	-2.4	Ashford	Ash2
519	dsRNA	male	19C	-1.7	Ashford	Ash2
520	dsRNA	male	19C	-2.6	Ashford	Ash2
521	dsRNA	male	19C	-0.3	Ashford	Ash2
522	dsRNA	male	19C	-1.5	Ashford	Ash2
523	dsRNA	male	19C	-2.5	Ashford	Ash2
524	buffer-injected	female	6C	-2.9	Ashford	Ash2
525	buffer-injected	female	6C	-2.9	Ashford	Ash2
526	buffer-injected	female	6C	-3	Ashford	Ash2
527	dsRNA	female	6C	-3.5	Ashford	Ash2
528	dsRNA	female	6C	-2.9	Ashford	Ash2
529	dsRNA	female	6C	-2.9	Ashford	Ash2
530	dsRNA	female	6C	-3.1	Ashford	Ash2
531	buffer-injected	male	19C	-1.18	Ashford	Ash2
532	buffer-injected	male	19C	-3	Ashford	Ash2
533	buffer-injected	male	19C	-2	Ashford	Ash2
534	buffer-injected	male	19C	-1.61	Ashford	Ash2
535	buffer-injected	male	19C	-1.49	Ashford	Ash2
536	buffer-injected	female	19C	-1.81	Ashford	Ash2
537	buffer-injected	female	19C	-2.1	Ashford	Ash2
538	buffer-injected	female	19C	-1.81	Ashford	Ash2
539	buffer-injected	female	19C	-1.9	Ashford	Ash2
540	buffer-injected	female	19C	-2	Ashford	Ash2
541	buffer-injected	female	19C	-1.9	Ashford	Ash2
542	dsRNA	female	6C	-3.2	Ashford	Ash2
543	dsRNA	male	6C	-2.7	Ashford	Ash2
544	dsRNA	male	6C	-3.2	Ashford	Ash2
545	dsRNA	male	6C	-2.32	Ashford	Ash2
546	dsRNA	male	6C	-3.71	Ashford	Ash2
547	dsRNA	male	6C	-3	Ashford	Ash2
548	dsRNA	male	6C	-2.8	Ashford	Ash2
549	buffer-injected	male	6C	-2.95	Ashford	Ash2
550	buffer-injected	male	6C	-3	Ashford	Ash2
551	buffer-injected	male	6C	-4.28	Ashford	Ash2
552	buffer-injected	male	6C	-2.9	Ashford	Ash2
553	buffer-injected	male	6C	-2.9	Ashford	Ash2
554	buffer-injected	male	6C	-3.1	Ashford	Ash2
555	dsRNA	male	19C	-1.25	Ashford	Ash2
556	dsRNA	male	19C	-3.58	Ashford	Ash2
557	dsRNA	male	19C	-1.36	Ashford	Ash2
558	dsRNA	male	19C	-2.7	Ashford	Ash2
559	dsRNA	male	19C	-1.87	Ashford	Ash2
560	dsRNA	male	19C	-1.18	Ashford	Ash2
561	dsRNA	male	19C	-1.24	Ashford	Ash2
562	dsRNA	male	19C	-1.5	Ashford	Ash2
563	dsRNA	male	19C	-1.5	Ashford	Ash2
564	dsRNA	male	19C	-1	Ashford	Ash2
565	dsRNA	male	19C	-3.33	Ashford	Ash2
566	dsRNA	male	19C	-3	Ashford	Ash2
567	buffer-injected	female	6C	-3.5	Ashford	Ash2
568	buffer-injected	female	6C	-0.27	Ashford	Ash2
569	buffer-injected	female	6C	-3.34	Ashford	Ash2
570	buffer-injected	female	6C	-3.3	Ashford	Ash2
571	buffer-injected	female	6C	-1.13	Ashford	Ash2
572	dsRNA	female	6C	-3.4	Ashford	Ash2
573	dsRNA	female	6C	-3.51	Ashford	Ash2
574	dsRNA	female	6C	-2.57	Ashford	Ash2
575	dsRNA	female	6C	-2.48	Ashford	Ash2
576	dsRNA	female	6C	-3.2	Ashford	Ash2
577	dsRNA	male	6C	-3.4	Ashford	Ash2
578	dsRNA	male	6C	-3	Ashford	Ash2
579	dsRNA	female	19C	-3.26	Ashford	Ash2
580	dsRNA	female	19C	-1.21	Ashford	Ash2
581	dsRNA	female	19C	-1.84	Ashford	Ash2
582	dsRNA	female	19C	-1.17	Ashford	Ash2
583	dsRNA	female	19C	-2.16	Ashford	Ash2
584	buffer-injected	male	19C	-1.76	Ashford	Ash2
585	buffer-injected	male	19C	-2.91	Ashford	Ash2
586	buffer-injected	male	19C	-1.56	Ashford	Ash2
587	buffer-injected	male	19C	-1.66	Ashford	Ash2
588	buffer-injected	male	19C	-1.46	Ashford	Ash2
589	buffer-injected	female	19C	-1.36	Ashford	Ash2
590	buffer-injected	female	6C	-2.8	Ashford	Ash2
591	buffer-injected	female	6C	-3.5	Ashford	Ash2
592	buffer-injected	female	6C	-2.87	Ashford	Ash2
593	buffer-injected	female	6C	-0.21	Ashford	Ash2
594	buffer-injected	female	6C	-4.04	Ashford	Ash2
595	buffer-injected	male	6C	-3.04	Ashford	Ash2
596	buffer-injected	male	6C	-3.26	Ashford	Ash2
597	buffer-injected	male	6C	-4.35	Ashford	Ash2
598	buffer-injected	male	6C	-4.68	Ashford	Ash2
599	buffer-injected	male	6C	-3.54	Ashford	Ash2
600	dsRNA	male	6C	-2.55	Ashford	Ash2
601	buffer-injected	female	19C	-1.63	Ashford	Ash2
602	buffer-injected	female	19C	-2.1	Ashford	Ash2
603	buffer-injected	female	19C	-2.2	Ashford	Ash2
604	buffer-injected	female	19C	-1.6	Ashford	Ash2
605	dsRNA	female	19C	-0.6	Ashford	Ash2
606	dsRNA	female	19C	-1.4	Ashford	Ash2
607	dsRNA	female	19C	-2.23	Ashford	Ash2
608	dsRNA	female	19C	-2.07	Ashford	Ash2
609	dsRNA	female	19C	-3.9	Ashford	Ash2
610	dsRNA	male	19C	-3.09	Ashford	Ash2
611	dsRNA	male	19C	-1.89	Ashford	Ash2
612	dsRNA	male	19C	-2.76	Ashford	Ash2
613	dsRNA	male	6C	-4.32	Ashford	Ash2
614	dsRNA	male	6C	-1.77	Ashford	Ash2
615	dsRNA	male	6C	-2.81	Ashford	Ash2
616	dsRNA	female	6C	-2.6	Ashford	Ash2
617	dsRNA	female	6C	-1.98	Ashford	Ash2
618	dsRNA	female	6C	-2.53	Ashford	Ash2
619	dsRNA	female	6C	-2.57	Ashford	Ash2
620	dsRNA	female	6C	-3.87	Ashford	Ash2
621	dsRNA	female	6C	-4.42	Ashford	Ash2
622	dsRNA	male	6C	-2.7	Ashford	Ash2
623	dsRNA	male	6C	-2.88	Ashford	Ash2
624	dsRNA	male	6C	-3.1	Ashford	Ash2
625	non-injected	male	19C	-2.2	Ashford	Ash2
626	non-injected	male	19C	-1.18	Ashford	Ash2
627	non-injected	male	19C	-0.45	Ashford	Ash2
628	non-injected	male	19C	-1.33	Ashford	Ash2
629	non-injected	male	19C	-3.62	Ashford	Ash2
630	non-injected	male	19C	-1.99	Ashford	Ash2
631	non-injected	female	19C	-1.49	Ashford	Ash2
632	non-injected	female	19C	-1.6	Ashford	Ash2
633	non-injected	female	19C	-0.15	Ashford	Ash2
634	non-injected	female	19C	-1.53	Ashford	Ash2
635	non-injected	female	19C	-1.9	Ashford	Ash2
636	non-injected	female	19C	-1.7	Ashford	Ash2
637	non-injected	female	6C	-3.3	Ashford	Ash2
638	non-injected	female	6C	-3	Ashford	Ash2
639	non-injected	female	6C	-2.1	Ashford	Ash2
640	non-injected	female	6C	-2.78	Ashford	Ash2
641	non-injected	female	6C	-3.1	Ashford	Ash2
642	non-injected	female	6C	-2.89	Ashford	Ash2
643	non-injected	male	6C	-2.5	Ashford	Ash2
644	non-injected	male	6C	-3.22	Ashford	Ash2
645	non-injected	male	6C	-1.65	Ashford	Ash2
646	non-injected	male	6C	-2.97	Ashford	Ash2
647	non-injected	male	6C	-2.68	Ashford	Ash2
648	non-injected	male	6C	-3.2	Ashford	Ash2
649	non-injected	female	19C	-1.9	Ashford	Ash2
650	non-injected	female	19C	-0.24	Ashford	Ash2
651	non-injected	female	19C	-0.89	Ashford	Ash2
652	non-injected	female	19C	-1.74	Ashford	Ash2
653	non-injected	female	19C	-1.96	Ashford	Ash2
654	non-injected	female	19C	-1.37	Ashford	Ash2
655	non-injected	male	19C	-1.43	Ashford	Ash2
656	non-injected	male	19C	-2.2	Ashford	Ash2
657	non-injected	male	19C	-1.64	Ashford	Ash2
658	non-injected	male	19C	-3.4	Ashford	Ash2
659	non-injected	male	19C	-1.4	Ashford	Ash2
660	non-injected	female	6C	-2.97	Ashford	Ash2
661	non-injected	female	6C	-2.68	Ashford	Ash2
662	non-injected	female	6C	-2.34	Ashford	Ash2
663	non-injected	female	6C	-3.85	Ashford	Ash2
664	non-injected	female	6C	-2.8	Ashford	Ash2
665	non-injected	female	6C	-2.45	Ashford	Ash2
666	non-injected	male	6C	-2.75	Ashford	Ash2
667	non-injected	male	6C	-3.2	Ashford	Ash2
668	non-injected	male	6C	-2.66	Ashford	Ash2
669	non-injected	male	6C	-2.7	Ashford	Ash2
670	non-injected	male	6C	-2.8	Ashford	Ash2
671	non-injected	male	6C	-3.48	Ashford	Ash2
672	non-injected	female	19C	-1.5	Ashford	Ash2
673	non-injected	female	19C	-1.59	Ashford	Ash2
674	non-injected	female	19C	-2	Ashford	Ash2
675	non-injected	female	19C	-2.04	Ashford	Ash2
676	non-injected	female	19C	-1.83	Ashford	Ash2
677	non-injected	female	19C	-0.58	Ashford	Ash2
678	non-injected	male	19C	-1.95	Ashford	Ash2
679	non-injected	male	19C	-1.6	Ashford	Ash2
680	non-injected	male	19C	-1.25	Ashford	Ash2
681	non-injected	male	19C	-1.9	Ashford	Ash2
682	non-injected	male	6C	-2.98	Ashford	Ash2
683	non-injected	male	6C	-2.76	Ashford	Ash2
684	non-injected	male	6C	-3.05	Ashford	Ash2
685	non-injected	male	6C	-1.97	Ashford	Ash2
686	non-injected	male	6C	-2.23	Ashford	Ash2
687	non-injected	male	6C	-3.19	Ashford	Ash2
688	non-injected	female	6C	-2.2	Ashford	Ash2
689	non-injected	female	6C	-3.34	Ashford	Ash2
690	non-injected	female	6C	-0.87	Ashford	Ash2
691	non-injected	female	6C	-2.55	Ashford	Ash2
692	non-injected	female	6C	-2.33	Ashford	Ash2
693	non-injected	female	6C	-0.78	Ashford	Ash2

## Sheet: Alpha-Tub normalised data
fly no.	sex	acclimation_temprature	gene_tbuffer-injectedeatment	Target	Relative Quantity	Relative Quantity SD	Corrected Relative Quantity SD	Relative Quantity SEM	Corrected Relative Quantity SEM	Unscaled Expression	Unscaled Expression SD	Corrected Unscaled Expression SD	Unscaled Expression SEM	Corrected Unscaled Expression SEM	Expression SD	Corrected Expression SD	Expression SEM	Corrected Expression SEM	Wells	Cq SD	Cq SEM	Mean Cq	Expression
3	femaleale	19C	non-injected	18s	1.20965	0.04282	0.04282	0.02472	0.02472	1.46142	0.08674	0.08674	0.05008	0.05008	0.08674	0.08674	0.05008	0.05008	3	0.05107	0.02948	15.6	1.46142
4	femaleale	6C	non-injected	18s	0.66734	0.05224	0.05224	0.03016	0.03016	1.20757	0.21187	0.21187	0.12233	0.12233	0.21187	0.21187	0.12233	0.12233	3	0.11293	0.0652	16.45	1.20757
5	femaleale	19C	non-injected	18s	1.10475	0.0332	0.0332	0.01917	0.01917	0.84493	0.03125	0.03125	0.01804	0.01804	0.03125	0.03125	0.01804	0.01804	3	0.04336	0.02503	15.73	0.84493
6	femaleale	6C	non-injected	18s	2.15382	0.0373	0.0373	0.02153	0.02153	1.69164	0.18502	0.18502	0.10682	0.10682	0.18502	0.18502	0.10682	0.10682	3	0.02498	0.01442	14.76	1.69164
7	femaleale	19C	non-injected	18s	0.71672	0.09305	0.09305	0.05372	0.05372	5.2372	0.70115	0.70115	0.40481	0.40481	0.70115	0.70115	0.40481	0.40481	3	0.1873	0.10814	16.35	5.2372
8	femaleale	6C	non-injected	18s	2.28464	0.07322	0.07322	0.04227	0.04227	1.62272	0.09335	0.09335	0.0539	0.0539	0.09335	0.09335	0.0539	0.0539	3	0.04624	0.0267	14.68	1.62272
9	femaleale	19C	non-injected	18s	1.7157	0.10506	0.10506	0.06065	0.06065	1.09579	0.08308	0.08308	0.04797	0.04797	0.08308	0.08308	0.04797	0.04797	3	0.08834	0.051	15.09	1.09579
10	femaleale	6C	non-injected	18s	1.11655	0.17766	0.17766	0.10257	0.10257	8.7113	1.50028	1.50028	0.86619	0.86619	1.50028	1.50028	0.86619	0.86619	3	0.22956	0.13253	15.71	8.7113
11	male	19C	non-injected	18s	3.29306	0.07268	0.07268	0.04196	0.04196	3.57584	0.21233	0.21233	0.12259	0.12259	0.21233	0.21233	0.12259	0.12259	3	0.03184	0.01838	14.15	3.57584
12	femaleale	6C	non-injected	18s	0.7831	0.0387	0.0387	0.02234	0.02234	0.58645	0.06074	0.06074	0.03507	0.03507	0.06074	0.06074	0.03507	0.03507	3	0.07129	0.04116	16.22	0.58645
15	male	19C	non-injected	18s	0.76034	0.03943	0.03943	0.02277	0.02277	1.04657	0.0651	0.0651	0.03758	0.03758	0.0651	0.0651	0.03758	0.03758	3	0.07482	0.0432	16.27	1.04657
16	male	6C	non-injected	18s	0.43272	0.08732	0.08732	0.05041	0.05041	0.46038	0.0934	0.0934	0.05393	0.05393	0.0934	0.0934	0.05393	0.05393	3	0.29113	0.16808	17.08	0.46038
17	male	19C	non-injected	18s	0.43868	0.01514	0.01514	0.00874	0.00874	2.22535	0.08439	0.08439	0.04872	0.04872	0.08439	0.08439	0.04872	0.04872	3	0.04979	0.02875	17.06	2.22535
18	male	6C	non-injected	18s	0.34145	0.01741	0.01741	0.01005	0.01005	0.42913	0.03995	0.03995	0.02306	0.02306	0.03995	0.03995	0.02306	0.02306	3	0.07357	0.04247	17.42	0.42913
19	femaleale	19C	non-injected	18s	0.99466	0.23369	0.23369	0.13492	0.13492	1.51055	0.37577	0.37577	0.21695	0.21695	0.37577	0.37577	0.21695	0.21695	3	0.33896	0.1957	15.88	1.51055
20	male	6C	non-injected	18s	0.60715	0.03409	0.03409	0.01968	0.01968	0.41577	0.0235	0.0235	0.01357	0.01357	0.0235	0.0235	0.01357	0.01357	3	0.08101	0.04677	16.59	0.41577
21	femaleale	19C	non-injected	18s	1.53981	0.10153	0.10153	0.05862	0.05862	4.53133	0.86003	0.86003	0.49654	0.49654	0.86003	0.86003	0.49654	0.49654	3	0.09513	0.05492	15.25	4.53133
22	male	6C	non-injected	18s	0.4792	0.00123	0.00123	0.00071	0.00071	0.30467	0.00745	0.00745	0.0043	0.0043	0.00745	0.00745	0.0043	0.0043	3	0.00371	0.00214	16.93	0.30467
24	femaleale	6C	non-injected	18s	1.45116	0.09204	0.09204	0.05314	0.05314	1.42013	0.09045	0.09045	0.05222	0.05222	0.09045	0.09045	0.05222	0.05222	3	0.09151	0.05283	15.33	1.42013
25	femaleale	19C	non-injected	18s	0.67034	0.10931	0.10931	0.06311	0.06311	3.31299	1.35189	1.35189	0.78051	0.78051	1.35189	1.35189	0.78051	0.78051	3	0.23526	0.13583	16.45	3.31299
26	femaleale	6C	dsbuffer-injectedNA	18s	0.76439	0.05334	0.05334	0.0308	0.0308	0.97103	0.13879	0.13879	0.08013	0.08013	0.13879	0.13879	0.08013	0.08013	3	0.10068	0.05813	16.26	0.97103
27	male	19C	dsbuffer-injectedNA	18s	0.25922	0.00395	0.00395	0.00228	0.00228	0.40745	0.0312	0.0312	0.01801	0.01801	0.0312	0.0312	0.01801	0.01801	3	0.02196	0.01268	17.82	0.40745
28	femaleale	6C	dsbuffer-injectedNA	18s	2.28057	0.05395	0.05395	0.03115	0.03115	1.89298	0.08121	0.08121	0.04689	0.04689	0.08121	0.08121	0.04689	0.04689	3	0.03413	0.0197	14.68	1.89298
29	male	19C	dsbuffer-injectedNA	18s	0.73003	0.08053	0.08053	0.0465	0.0465	0.60273	0.07102	0.07102	0.041	0.041	0.07102	0.07102	0.041	0.041	3	0.15915	0.09189	16.33	0.60273
30	femaleale	6C	dsbuffer-injectedNA	18s	2.16503	0.04282	0.04282	0.02472	0.02472	1.84481	0.18821	0.18821	0.10866	0.10866	0.18821	0.18821	0.10866	0.10866	3	0.02853	0.01647	14.76	1.84481
31	male	19C	dsbuffer-injectedNA	18s	0.7263	0.10685	0.10685	0.06169	0.06169	0.64199	0.09675	0.09675	0.05586	0.05586	0.09675	0.09675	0.05586	0.05586	3	0.21225	0.12254	16.33	0.64199
32	femaleale	6C	dsbuffer-injectedNA	18s	1.21372	0.04359	0.04359	0.02517	0.02517	5.50841	0.35828	0.35828	0.20685	0.20685	0.35828	0.35828	0.20685	0.20685	3	0.05182	0.02992	15.59	5.50841
34	femaleale	6C	dsbuffer-injectedNA	18s	1.06825	0.2188	0.2188	0.12632	0.12632	1.26453	0.38709	0.38709	0.22349	0.22349	0.38709	0.38709	0.22349	0.22349	3	0.29549	0.1706	15.78	1.26453
35	male	19C	dsbuffer-injectedNA	18s	0.55396	0.01749	0.01749	0.0101	0.0101	0.48396	0.02285	0.02285	0.01319	0.01319	0.02285	0.02285	0.01319	0.01319	3	0.04556	0.0263	16.72	0.48396
36	femaleale	6C	dsbuffer-injectedNA	18s	1.09743	0.09312	0.09312	0.05376	0.05376	3.84631	0.43823	0.43823	0.25301	0.25301	0.43823	0.43823	0.25301	0.25301	3	0.12242	0.07068	15.74	3.84631
37	femaleale	19C	dsbuffer-injectedNA	18s	1.49459	0.10304	0.10304	0.05949	0.05949	1.63049	0.17445	0.17445	0.10072	0.10072	0.17445	0.17445	0.10072	0.10072	3	0.09946	0.05742	15.29	1.63049
38	male	6C	dsbuffer-injectedNA	18s	0.33165	0.03828	0.03828	0.0221	0.0221	0.50638	0.06136	0.06136	0.03543	0.03543	0.06136	0.06136	0.03543	0.03543	3	0.16651	0.09613	17.46	0.50638
39	femaleale	19C	dsbuffer-injectedNA	18s	1.92527	0.05621	0.05621	0.03245	0.03245	3.32444	0.21408	0.21408	0.1236	0.1236	0.21408	0.21408	0.1236	0.1236	3	0.04212	0.02432	14.93	3.32444
40	male	6C	dsbuffer-injectedNA	18s	0.29829	0.01579	0.01579	0.00912	0.00912	0.29911	0.03737	0.03737	0.02157	0.02157	0.03737	0.03737	0.02157	0.02157	3	0.07636	0.04409	17.62	0.29911
41	femaleale	19C	dsbuffer-injectedNA	18s	2.45322	0.14579	0.14579	0.08417	0.08417	3.23483	0.40042	0.40042	0.23119	0.23119	0.40042	0.40042	0.23119	0.23119	3	0.08574	0.0495	14.58	3.23483
42	male	6C	dsbuffer-injectedNA	18s	0.8177	0.03333	0.03333	0.01924	0.01924	0.35323	0.03582	0.03582	0.02068	0.02068	0.03582	0.03582	0.02068	0.02068	3	0.0588	0.03395	16.16	0.35323
43	femaleale	19C	dsbuffer-injectedNA	18s	0.86006	0.07882	0.07882	0.04551	0.04551	1.70553	0.16703	0.16703	0.09644	0.09644	0.16703	0.16703	0.09644	0.09644	3	0.13222	0.07634	16.09	1.70553
44	male	6C	dsbuffer-injectedNA	18s	0.2394	0.08374	0.08374	0.04835	0.04835	0.24373	0.08528	0.08528	0.04923	0.04923	0.08528	0.08528	0.04923	0.04923	3	0.50464	0.29136	17.93	0.24373
45	femaleale	19C	dsbuffer-injectedNA	18s	2.05484	0.50846	0.50846	0.29356	0.29356	2.83492	0.71609	0.71609	0.41344	0.41344	0.71609	0.71609	0.41344	0.41344	3	0.35699	0.20611	14.83	2.83492
46	male	6C	dsbuffer-injectedNA	18s	1.076	0.02502	0.02502	0.01444	0.01444	0.73688	0.047	0.047	0.02714	0.02714	0.047	0.047	0.02714	0.02714	3	0.03354	0.01937	15.77	0.73688
47	femaleale	19C	dsbuffer-injectedNA	18s	0.76431	0.03196	0.03196	0.01845	0.01845	1.40941	0.05948	0.05948	0.03434	0.03434	0.05948	0.05948	0.03434	0.03434	3	0.06032	0.03483	16.26	1.40941
48	male	6C	dsbuffer-injectedNA	18s	0.58978	0.00952	0.00952	0.00549	0.00549	0.32711	0.03607	0.03607	0.02083	0.02083	0.03607	0.03607	0.02083	0.02083	3	0.02328	0.01344	16.63	0.32711
49	male	19C	buffer-injected	18s	0.60581	0.06333	0.06333	0.03656	0.03656	2.27855	0.26554	0.26554	0.15331	0.15331	0.26554	0.26554	0.15331	0.15331	3	0.15081	0.08707	16.59	2.27855
50	male	6C	buffer-injected	18s	0.43436	0.02115	0.02115	0.01221	0.01221	1.50961	0.07435	0.07435	0.04293	0.04293	0.07435	0.07435	0.04293	0.04293	3	0.07024	0.04055	17.07	1.50961
51	male	19C	buffer-injected	18s	0.4827	0.00899	0.00899	0.00519	0.00519	0.44423	0.01915	0.01915	0.01106	0.01106	0.01915	0.01915	0.01106	0.01106	3	0.02687	0.01551	16.92	0.44423
52	male	6C	buffer-injected	18s	0.52185	0.00686	0.00686	0.00396	0.00396	0.73423	0.04773	0.04773	0.02756	0.02756	0.04773	0.04773	0.02756	0.02756	3	0.01896	0.01094	16.81	0.73423
53	male	19C	buffer-injected	18s	0.37428	0.04908	0.04908	0.02004	0.02004	0.41684	0.11634	0.11634	0.04749	0.04749	0.11634	0.11634	0.04749	0.04749	6	0.18919	0.07724	17.29	0.41684
54	male	6C	buffer-injected	18s	0.3178	0.02031	0.02031	0.01173	0.01173	0.34549	0.05561	0.05561	0.0321	0.0321	0.05561	0.05561	0.0321	0.0321	3	0.0922	0.05323	17.53	0.34549
55	male	19C	buffer-injected	18s	0.47974	0.02306	0.02306	0.01331	0.01331	0.43776	0.02131	0.02131	0.0123	0.0123	0.02131	0.02131	0.0123	0.0123	3	0.06935	0.04004	16.93	0.43776
56	male	6C	buffer-injected	18s	0.28743	0.016	0.016	0.00924	0.00924	0.33552	0.0228	0.0228	0.01316	0.01316	0.0228	0.0228	0.01316	0.01316	3	0.0803	0.04636	17.67	0.33552
57	male	19C	buffer-injected	18s	0.5177	0.03951	0.03951	0.02281	0.02281	0.46824	0.04518	0.04518	0.02609	0.02609	0.04518	0.04518	0.02609	0.02609	3	0.11009	0.06356	16.82	0.46824
58	male	6C	buffer-injected	18s	0.51114	0.01438	0.01438	0.0083	0.0083	0.2881	0.00949	0.00949	0.00548	0.00548	0.00949	0.00949	0.00548	0.00548	3	0.0406	0.02344	16.84	0.2881
59	male	19C	buffer-injected	18s	1.16007	0.05886	0.05886	0.03398	0.03398	1.04112	0.0719	0.0719	0.04151	0.04151	0.0719	0.0719	0.04151	0.04151	3	0.07319	0.04226	15.66	1.04112
60	male	6C	buffer-injected	18s	0.58404	0.01938	0.01938	0.01119	0.01119	0.42334	0.10479	0.10479	0.0605	0.0605	0.10479	0.10479	0.0605	0.0605	3	0.04788	0.02764	16.65	0.42334
61	femaleale	19C	buffer-injected	18s	1.64923	0.04986	0.04986	0.02878	0.02878	1.44539	0.05395	0.05395	0.03115	0.03115	0.05395	0.05395	0.03115	0.03115	3	0.04361	0.02518	15.15	1.44539
62	femaleale	6C	buffer-injected	18s	1.12345	0.41429	0.41429	0.23919	0.23919	1.21275	0.49648	0.49648	0.28664	0.28664	0.49648	0.49648	0.28664	0.28664	3	0.53201	0.30716	15.7	1.21275
63	femaleale	19C	buffer-injected	18s	1.59626	0.09769	0.09769	0.0564	0.0564	1.92557	0.14494	0.14494	0.08368	0.08368	0.14494	0.14494	0.08368	0.08368	3	0.08829	0.05097	15.2	1.92557
64	femaleale	6C	buffer-injected	18s	0.79136	0.02452	0.02452	0.01416	0.01416	1.26543	0.04868	0.04868	0.0281	0.0281	0.04868	0.04868	0.0281	0.0281	3	0.0447	0.02581	16.21	1.26543
65	femaleale	19C	buffer-injected	18s	0.92256	0.03199	0.03199	0.01847	0.01847	3.78633	0.80452	0.80452	0.46449	0.46449	0.80452	0.80452	0.46449	0.46449	3	0.05003	0.02889	15.99	3.78633
66	femaleale	6C	buffer-injected	18s	2.00918	0.27798	0.27798	0.16049	0.16049	2.5722	0.42338	0.42338	0.24444	0.24444	0.42338	0.42338	0.24444	0.24444	3	0.1996	0.11524	14.86	2.5722
67	femaleale	19C	buffer-injected	18s	1.44039	0.15398	0.15398	0.0889	0.0889	2.07331	0.88063	0.88063	0.50843	0.50843	0.88063	0.88063	0.50843	0.50843	3	0.15423	0.08905	15.34	2.07331
68	femaleale	6C	buffer-injected	18s	1.93522	0.07476	0.07476	0.04317	0.04317	2.07747	0.14801	0.14801	0.08545	0.08545	0.14801	0.14801	0.08545	0.08545	3	0.05574	0.03218	14.92	2.07747
69	femaleale	19C	buffer-injected	18s	0.80437	0.17646	0.17646	0.10188	0.10188	1.27506	0.30916	0.30916	0.17849	0.17849	0.30916	0.30916	0.17849	0.17849	3	0.3165	0.18273	16.19	1.27506
70	femaleale	6C	buffer-injected	18s	1.05571	0.16262	0.16262	0.09389	0.09389	1.93473	0.318	0.318	0.1836	0.1836	0.318	0.318	0.1836	0.1836	3	0.22223	0.12831	15.79	1.93473
71	femaleale	19C	buffer-injected	18s	3.20406	0.3141	0.3141	0.18134	0.18134	1.33988	0.17049	0.17049	0.09843	0.09843	0.17049	0.17049	0.09843	0.09843	3	0.14143	0.08165	14.19	1.33988
72	femaleale	6C	buffer-injected	18s	1.19389	0.02913	0.02913	0.01682	0.01682	3.08918	0.12541	0.12541	0.0724	0.0724	0.12541	0.12541	0.0724	0.0724	3	0.0352	0.02032	15.62	3.08918
73	male	19C	non-injected	18s	0.25382	0.01636	0.01636	0.00944	0.00944	0.48909	0.06145	0.06145	0.03548	0.03548	0.06145	0.06145	0.03548	0.03548	3	0.09298	0.05368	17.85	0.48909
74	male	19C	non-injected	18s	0.52304	0.04176	0.04176	0.01705	0.01705	0.92114	0.09838	0.09838	0.04016	0.04016	0.09838	0.09838	0.04016	0.04016	6	0.11518	0.04702	16.81	0.92114
75	male	6C	non-injected	18s	0.4507	0.00441	0.00441	0.00254	0.00254	0.28231	0.00934	0.00934	0.00539	0.00539	0.00934	0.00934	0.00539	0.00539	3	0.0141	0.00814	17.02	0.28231
76	femaleale	19C	dsbuffer-injectedNA	18s	1.77276	0.01923	0.01923	0.0111	0.0111	0.78753	0.0152	0.0152	0.00878	0.00878	0.0152	0.0152	0.00878	0.00878	3	0.01565	0.00903	15.05	0.78753
77	femaleale	19C	dsbuffer-injectedNA	18s	1.42071	0.07864	0.07864	0.0454	0.0454	1.45937	0.10776	0.10776	0.06221	0.06221	0.10776	0.10776	0.06221	0.06221	3	0.07985	0.0461	15.36	1.45937
78	male	19C	dsbuffer-injectedNA	18s	0.50157	0.03056	0.03056	0.01764	0.01764	0.5318	0.03873	0.03873	0.02236	0.02236	0.03873	0.03873	0.02236	0.02236	3	0.0879	0.05075	16.87	0.5318
79	male	19C	dsbuffer-injectedNA	18s	0.41193	0.06828	0.06828	0.03942	0.03942	0.6821	0.11345	0.11345	0.0655	0.0655	0.11345	0.11345	0.0655	0.0655	3	0.23915	0.13807	17.15	0.6821
80	male	19C	dsbuffer-injectedNA	18s	0.61798	0.05708	0.05708	0.03296	0.03296	0.53852	0.08519	0.08519	0.04919	0.04919	0.08519	0.08519	0.04919	0.04919	3	0.13326	0.07694	16.57	0.53852
81	male	6C	dsbuffer-injectedNA	18s	2.00456	0.2709	0.2709	0.19156	0.19156	2.60763	0.3808	0.3808	0.26927	0.26927	0.3808	0.3808	0.26927	0.26927	2	0.19497	0.13786	14.87	2.60763
82	male	6C	dsbuffer-injectedNA	18s	0.25751	0.00348	0.00348	0.00201	0.00201	1.09652	0.02891	0.02891	0.01669	0.01669	0.02891	0.02891	0.01669	0.01669	3	0.01949	0.01125	17.83	1.09652
83	male	6C	dsbuffer-injectedNA	18s	0.21214	0.00631	0.00631	0.00365	0.00365	0.82577	0.97709	0.97709	0.56412	0.56412	0.97709	0.97709	0.56412	0.56412	3	0.04294	0.02479	18.11	0.82577
84	male	6C	dsbuffer-injectedNA	18s	0.38	0.01811	0.01811	0.01046	0.01046	0.36028	0.03766	0.03766	0.02175	0.02175	0.03766	0.03766	0.02175	0.02175	3	0.06877	0.0397	17.27	0.36028
2	femaleale	6C	non-injected	EF1	0.24917	0.00557	0.00557	0.00321	0.00321	0.30103	0.01584	0.01584	0.00915	0.00915	0.01584	0.01584	0.00915	0.00915	3	0.03222	0.0186	22.95	0.30103
3	femaleale	19C	non-injected	EF1	0.12763	0.03757	0.03757	0.02169	0.02169	0.23094	0.07706	0.07706	0.04449	0.04449	0.07706	0.07706	0.04449	0.04449	3	0.42474	0.24523	23.91	0.23094
4	femaleale	6C	non-injected	EF1	0.15252	0.01904	0.01904	0.01099	0.01099	0.11665	0.01478	0.01478	0.00853	0.00853	0.01478	0.01478	0.00853	0.00853	3	0.18009	0.10398	23.66	0.11665
5	femaleale	19C	non-injected	EF1	0.35905	0.0045	0.0045	0.0026	0.0026	0.282	0.03066	0.03066	0.0177	0.0177	0.03066	0.03066	0.0177	0.0177	3	0.01808	0.01044	22.42	0.282
6	femaleale	6C	non-injected	EF1	0.07816	0.00616	0.00616	0.00355	0.00355	0.57115	0.04871	0.04871	0.02812	0.02812	0.04871	0.04871	0.02812	0.02812	3	0.11363	0.06561	24.62	0.57115
7	femaleale	19C	non-injected	EF1	0.53041	0.00365	0.00365	0.00211	0.00211	0.37674	0.01818	0.01818	0.0105	0.0105	0.01818	0.01818	0.0105	0.0105	3	0.00992	0.00573	21.86	0.37674
8	femaleale	6C	non-injected	EF1	0.28262	0.04359	0.04359	0.02516	0.02516	0.1805	0.02898	0.02898	0.01673	0.01673	0.02898	0.02898	0.01673	0.01673	3	0.2225	0.12846	22.77	0.1805
9	femaleale	19C	non-injected	EF1	0.08554	0.00693	0.00693	0.004	0.004	0.66741	0.0697	0.0697	0.04024	0.04024	0.0697	0.0697	0.04024	0.04024	3	0.11689	0.06749	24.49	0.66741
10	femaleale	6C	non-injected	EF1	0.34461	0.01774	0.01774	0.01024	0.01024	0.3742	0.02822	0.02822	0.01629	0.01629	0.02822	0.02822	0.01629	0.01629	3	0.07426	0.04287	22.48	0.3742
11	male	19C	non-injected	EF1	2.26206	0.13799	0.13799	0.07967	0.07967	1.69401	0.18564	0.18564	0.10718	0.10718	0.18564	0.18564	0.10718	0.10718	3	0.08801	0.05081	19.77	1.69401
12	femaleale	6C	non-injected	EF1	0.09652	0.02	0.02	0.01155	0.01155	0.13285	0.0279	0.0279	0.01611	0.01611	0.0279	0.0279	0.01611	0.01611	3	0.29895	0.1726	24.32	0.13285
15	male	19C	non-injected	EF1	1.66911	0.06393	0.06393	0.03691	0.03691	1.77579	0.07752	0.07752	0.04476	0.04476	0.07752	0.07752	0.04476	0.04476	3	0.05526	0.0319	20.21	1.77579
16	male	6C	non-injected	EF1	0.88596	0.12376	0.12376	0.07145	0.07145	4.49438	0.6318	0.6318	0.36477	0.36477	0.6318	0.6318	0.36477	0.36477	3	0.20154	0.11636	21.12	4.49438
17	male	19C	non-injected	EF1	0.94508	0.15796	0.15796	0.0912	0.0912	1.18776	0.21902	0.21902	0.12645	0.12645	0.21902	0.21902	0.12645	0.12645	3	0.24114	0.13922	21.03	1.18776
18	male	6C	non-injected	EF1	0.60998	0.02056	0.02056	0.01187	0.01187	1.76483	0.21046	0.21046	0.12151	0.12151	0.21046	0.21046	0.12151	0.12151	3	0.04864	0.02808	21.66	1.76483
19	femaleale	19C	non-injected	EF1	0.198	0.04169	0.04169	0.02407	0.02407	0.30069	0.06792	0.06792	0.03922	0.03922	0.06792	0.06792	0.03922	0.03922	3	0.3038	0.1754	23.28	0.30069
20	male	6C	non-injected	EF1	1.798	0.06173	0.06173	0.03564	0.03564	1.23126	0.04299	0.04299	0.02482	0.02482	0.04299	0.04299	0.02482	0.02482	3	0.04953	0.0286	20.1	1.23126
21	femaleale	19C	non-injected	EF1	0.18275	0.06886	0.06886	0.03976	0.03976	0.53778	0.2241	0.2241	0.12939	0.12939	0.2241	0.2241	0.12939	0.12939	3	0.5436	0.31385	23.4	0.53778
22	male	6C	non-injected	EF1	2.03841	0.09313	0.09313	0.05377	0.05377	1.296	0.06708	0.06708	0.03873	0.03873	0.06708	0.06708	0.03873	0.03873	3	0.06592	0.03806	19.92	1.296
24	femaleale	6C	non-injected	EF1	0.45136	0.02548	0.02548	0.01471	0.01471	0.4417	0.02506	0.02506	0.01447	0.01447	0.02506	0.02506	0.01447	0.01447	3	0.08143	0.04702	22.09	0.4417
25	femaleale	19C	non-injected	EF1	0.10551	0.02488	0.02488	0.01437	0.01437	0.52145	0.23058	0.23058	0.13312	0.13312	0.23058	0.23058	0.13312	0.13312	3	0.34022	0.19643	24.19	0.52145
26	femaleale	6C	dsbuffer-injectedNA	EF1	0.17942	0.00965	0.00965	0.00557	0.00557	0.22792	0.03096	0.03096	0.01788	0.01788	0.03096	0.03096	0.01788	0.01788	3	0.07761	0.04481	23.42	0.22792
27	male	19C	dsbuffer-injectedNA	EF1	1.06752	0.09452	0.09452	0.05457	0.05457	1.67799	0.19477	0.19477	0.11245	0.11245	0.19477	0.19477	0.11245	0.11245	3	0.12774	0.07375	20.85	1.67799
28	femaleale	6C	dsbuffer-injectedNA	EF1	0.66553	0.04658	0.04658	0.0269	0.0269	0.55242	0.04343	0.04343	0.02507	0.02507	0.04343	0.04343	0.02507	0.02507	3	0.10098	0.0583	21.53	0.55242
29	male	19C	dsbuffer-injectedNA	EF1	2.90567	0.21473	0.21473	0.12398	0.12398	2.39897	0.2032	0.2032	0.11732	0.11732	0.2032	0.2032	0.11732	0.11732	3	0.10662	0.06156	19.41	2.39897
30	femaleale	6C	dsbuffer-injectedNA	EF1	0.23885	0.0493	0.0493	0.02846	0.02846	0.20352	0.04668	0.04668	0.02695	0.02695	0.04668	0.04668	0.02695	0.02695	3	0.29777	0.17192	23.01	0.20352
31	male	19C	dsbuffer-injectedNA	EF1	2.51158	0.04136	0.04136	0.02388	0.02388	2.22002	0.08117	0.08117	0.04686	0.04686	0.08117	0.08117	0.04686	0.04686	3	0.02376	0.01372	19.62	2.22002
32	femaleale	6C	dsbuffer-injectedNA	EF1	0.09462	0.00217	0.00217	0.00125	0.00125	0.42943	0.02527	0.02527	0.01459	0.01459	0.02527	0.02527	0.01459	0.01459	3	0.03301	0.01906	24.35	0.42943
34	femaleale	6C	dsbuffer-injectedNA	EF1	0.11037	0.02393	0.02393	0.01382	0.01382	0.13065	0.04106	0.04106	0.02371	0.02371	0.04106	0.04106	0.02371	0.02371	3	0.31277	0.18058	24.12	0.13065
35	male	19C	dsbuffer-injectedNA	EF1	1.85429	0.0355	0.0355	0.0205	0.0205	1.61999	0.06476	0.06476	0.03739	0.03739	0.06476	0.06476	0.03739	0.03739	3	0.02762	0.01595	20.05	1.61999
36	femaleale	6C	dsbuffer-injectedNA	EF1	0.12309	0.0034	0.0034	0.00196	0.00196	0.43143	0.03491	0.03491	0.02015	0.02015	0.03491	0.03491	0.02015	0.02015	3	0.03988	0.02303	23.97	0.43143
37	femaleale	19C	dsbuffer-injectedNA	EF1	0.47463	0.06029	0.06029	0.03481	0.03481	0.51778	0.07824	0.07824	0.04517	0.04517	0.07824	0.07824	0.04517	0.04517	3	0.18327	0.10581	22.02	0.51778
38	male	6C	dsbuffer-injectedNA	EF1	1.19603	0.02556	0.02556	0.01476	0.01476	1.82618	0.07792	0.07792	0.04499	0.04499	0.07792	0.07792	0.04499	0.04499	3	0.03083	0.0178	20.69	1.82618
39	femaleale	19C	dsbuffer-injectedNA	EF1	0.25151	0.03494	0.03494	0.02017	0.02017	0.43429	0.06528	0.06528	0.03769	0.03769	0.06528	0.06528	0.03769	0.03769	3	0.20042	0.11571	22.94	0.43429
40	male	6C	dsbuffer-injectedNA	EF1	1.1316	0.06334	0.06334	0.03657	0.03657	1.13473	0.14326	0.14326	0.08271	0.08271	0.14326	0.14326	0.08271	0.08271	3	0.08075	0.04662	20.77	1.13473
41	femaleale	19C	dsbuffer-injectedNA	EF1	0.36088	0.03735	0.03735	0.02157	0.02157	0.47586	0.07139	0.07139	0.04121	0.04121	0.07139	0.07139	0.04121	0.04121	3	0.14932	0.08621	22.42	0.47586
42	male	6C	dsbuffer-injectedNA	EF1	2.88104	0.1385	0.1385	0.07996	0.07996	1.24457	0.13014	0.13014	0.07514	0.07514	0.13014	0.13014	0.07514	0.07514	3	0.06935	0.04004	19.42	1.24457
43	femaleale	19C	dsbuffer-injectedNA	EF1	0.30881	0.00892	0.00892	0.00515	0.00515	0.61239	0.02757	0.02757	0.01592	0.01592	0.02757	0.02757	0.01592	0.01592	3	0.04168	0.02407	22.64	0.61239
44	male	6C	dsbuffer-injectedNA	EF1	0.75538	0.03621	0.03621	0.0209	0.0209	0.76905	0.03734	0.03734	0.02156	0.02156	0.03734	0.03734	0.02156	0.02156	3	0.06915	0.03992	21.35	0.76905
45	femaleale	19C	dsbuffer-injectedNA	EF1	0.66539	0.08424	0.08424	0.04863	0.04863	0.918	0.12521	0.12521	0.07229	0.07229	0.12521	0.12521	0.07229	0.07229	3	0.18264	0.10545	21.53	0.918
46	male	6C	dsbuffer-injectedNA	EF1	2.40707	0.10894	0.10894	0.06289	0.06289	1.64844	0.12309	0.12309	0.07107	0.07107	0.12309	0.12309	0.07107	0.07107	3	0.06529	0.0377	19.68	1.64844
47	femaleale	19C	dsbuffer-injectedNA	EF1	0.2146	0.06656	0.06656	0.03843	0.03843	0.39574	0.12276	0.12276	0.07088	0.07088	0.12276	0.12276	0.07088	0.07088	3	0.44747	0.25834	23.16	0.39574
48	male	6C	dsbuffer-injectedNA	EF1	2.20769	0.06162	0.06162	0.03557	0.03557	1.22445	0.13788	0.13788	0.0796	0.0796	0.13788	0.13788	0.0796	0.0796	3	0.04027	0.02325	19.8	1.22445
49	male	19C	buffer-injected	EF1	0.75719	0.11032	0.11032	0.06369	0.06369	2.84792	0.4401	0.4401	0.25409	0.25409	0.4401	0.4401	0.25409	0.25409	3	0.21019	0.12135	21.35	2.84792
50	male	6C	buffer-injected	EF1	0.86764	0.10732	0.10732	0.07589	0.07589	3.0155	0.37368	0.37368	0.26423	0.26423	0.37368	0.37368	0.26423	0.26423	2	0.17845	0.12619	21.15	3.0155
51	male	19C	buffer-injected	EF1	1.84687	0.09531	0.09531	0.05503	0.05503	1.69967	0.10983	0.10983	0.06341	0.06341	0.10983	0.10983	0.06341	0.06341	3	0.07445	0.04299	20.06	1.69967
52	male	6C	buffer-injected	EF1	0.53372	0.35723	0.35723	0.13502	0.13502	0.75092	0.50488	0.50488	0.19083	0.19083	0.50488	0.50488	0.19083	0.19083	7	0.96563	0.36497	21.85	0.75092
53	male	19C	buffer-injected	EF1	1.07219	0.15355	0.15355	0.06269	0.06269	1.19413	0.34028	0.34028	0.13892	0.13892	0.34028	0.34028	0.13892	0.13892	6	0.20661	0.08435	20.84	1.19413
54	male	6C	buffer-injected	EF1	1.10864	0.06199	0.06199	0.03579	0.03579	1.20526	0.19036	0.19036	0.10991	0.10991	0.19036	0.19036	0.10991	0.10991	3	0.08067	0.04657	20.8	1.20526
55	male	19C	buffer-injected	EF1	2.00526	0.17237	0.17237	0.09952	0.09952	1.8298	0.15792	0.15792	0.09118	0.09118	0.15792	0.15792	0.09118	0.09118	3	0.12401	0.0716	19.94	1.8298
56	male	6C	buffer-injected	EF1	0.9134	0.0611	0.0611	0.03527	0.03527	1.06622	0.08253	0.08253	0.04765	0.04765	0.08253	0.08253	0.04765	0.04765	3	0.0965	0.05571	21.08	1.06622
57	male	19C	buffer-injected	EF1	1.89619	0.01163	0.01163	0.00823	0.00823	1.71506	0.10184	0.10184	0.07201	0.07201	0.10184	0.10184	0.07201	0.07201	2	0.00885	0.00626	20.02	1.71506
58	male	6C	buffer-injected	EF1	2.01141	0.24945	0.24945	0.14402	0.14402	1.13373	0.14194	0.14194	0.08195	0.08195	0.14194	0.14194	0.08195	0.08195	3	0.17892	0.1033	19.94	1.13373
59	male	19C	buffer-injected	EF1	2.09374	0.13693	0.13693	0.07906	0.07906	1.87905	0.15117	0.15117	0.08728	0.08728	0.15117	0.15117	0.08728	0.08728	3	0.09435	0.05447	19.88	1.87905
60	male	6C	buffer-injected	EF1	2.27808	0.43041	0.43041	0.16268	0.16268	1.65128	0.51126	0.51126	0.19324	0.19324	0.51126	0.51126	0.19324	0.19324	7	0.27258	0.10302	19.76	1.65128
61	femaleale	19C	buffer-injected	EF1	0.41645	0.02364	0.02364	0.01365	0.01365	0.36498	0.0222	0.0222	0.01282	0.01282	0.0222	0.0222	0.01282	0.01282	3	0.08188	0.04727	22.21	0.36498
62	femaleale	6C	buffer-injected	EF1	0.16557	0.0032	0.0032	0.00185	0.00185	0.17873	0.03196	0.03196	0.01845	0.01845	0.03196	0.03196	0.01845	0.01845	3	0.02792	0.01612	23.54	0.17873
63	femaleale	19C	buffer-injected	EF1	0.4201	0.00435	0.00435	0.00251	0.00251	0.50676	0.02282	0.02282	0.01318	0.01318	0.02282	0.02282	0.01318	0.01318	3	0.01492	0.00862	22.2	0.50676
64	femaleale	6C	buffer-injected	EF1	0.24042	0.03655	0.03655	0.0211	0.0211	0.38445	0.05909	0.05909	0.03412	0.03412	0.05909	0.05909	0.03412	0.03412	3	0.2193	0.12662	23	0.38445
65	femaleale	19C	buffer-injected	EF1	0.24076	0.05452	0.05452	0.03148	0.03148	0.98813	0.30492	0.30492	0.17605	0.17605	0.30492	0.30492	0.17605	0.17605	3	0.3267	0.18862	23	0.98813
66	femaleale	6C	buffer-injected	EF1	0.36975	0.05456	0.05456	0.0315	0.0315	0.47336	0.08161	0.08161	0.04712	0.04712	0.08161	0.08161	0.04712	0.04712	3	0.21287	0.1229	22.38	0.47336
67	femaleale	19C	buffer-injected	EF1	0.23661	0.03173	0.03173	0.01832	0.01832	0.34058	0.14726	0.14726	0.08502	0.08502	0.14726	0.14726	0.08502	0.08502	3	0.19347	0.1117	23.02	0.34058
68	femaleale	6C	buffer-injected	EF1	0.31652	0.01222	0.01222	0.00706	0.00706	0.33978	0.02421	0.02421	0.01398	0.01398	0.02421	0.02421	0.01398	0.01398	3	0.05572	0.03217	22.6	0.33978
69	femaleale	19C	buffer-injected	EF1	0.23553	0.01273	0.01273	0.00735	0.00735	0.37335	0.04351	0.04351	0.02512	0.02512	0.04351	0.04351	0.02512	0.02512	3	0.07799	0.04503	23.03	0.37335
70	femaleale	6C	buffer-injected	EF1	0.16352	0.00769	0.00769	0.00444	0.00444	0.29968	0.02223	0.02223	0.01283	0.01283	0.02223	0.02223	0.01283	0.01283	3	0.06787	0.03919	23.56	0.29968
71	femaleale	19C	buffer-injected	EF1	1.01191	0.03443	0.03443	0.01988	0.01988	0.42316	0.03722	0.03722	0.02149	0.02149	0.03722	0.03722	0.02149	0.02149	3	0.04908	0.02834	20.93	0.42316
72	femaleale	6C	buffer-injected	EF1	0.07246	0.00305	0.00305	0.00176	0.00176	0.18748	0.00996	0.00996	0.00575	0.00575	0.00996	0.00996	0.00575	0.00575	3	0.06066	0.03502	24.73	0.18748
73	male	19C	non-injected	EF1	1.11783	0.03266	0.03266	0.01886	0.01886	2.15392	0.24069	0.24069	0.13896	0.13896	0.24069	0.24069	0.13896	0.13896	3	0.04215	0.02434	20.78	2.15392
74	male	19C	non-injected	EF1	1.7797	0.10257	0.10257	0.05922	0.05922	3.13427	0.28647	0.28647	0.16539	0.16539	0.28647	0.28647	0.16539	0.16539	3	0.08315	0.048	20.11	3.13427
75	male	6C	non-injected	EF1	1.86746	0.02435	0.02435	0.01722	0.01722	1.16974	0.04	0.04	0.02828	0.02828	0.04	0.04	0.02828	0.02828	2	0.01881	0.0133	20.04	1.16974
76	femaleale	19C	dsbuffer-injectedNA	EF1	0.50246	0.06185	0.06185	0.03571	0.03571	0.22321	0.02771	0.02771	0.016	0.016	0.02771	0.02771	0.016	0.016	3	0.17758	0.10253	21.94	0.22321
77	femaleale	19C	dsbuffer-injectedNA	EF1	0.54367	0.01785	0.01785	0.01031	0.01031	0.55847	0.03288	0.03288	0.01898	0.01898	0.03288	0.03288	0.01898	0.01898	3	0.04736	0.02735	21.82	0.55847
78	male	19C	dsbuffer-injectedNA	EF1	1.46247	0.13883	0.13883	0.08015	0.08015	1.55062	0.15966	0.15966	0.09218	0.09218	0.15966	0.15966	0.09218	0.09218	3	0.13695	0.07907	20.4	1.55062
79	male	19C	dsbuffer-injectedNA	EF1	1.14278	0.07135	0.07135	0.05045	0.05045	1.89231	0.12094	0.12094	0.08552	0.08552	0.12094	0.12094	0.08552	0.08552	2	0.09008	0.06369	20.75	1.89231
80	male	19C	dsbuffer-injectedNA	EF1	2.71982	0.21385	0.21385	0.12346	0.12346	2.37009	0.3569	0.3569	0.20605	0.20605	0.3569	0.3569	0.20605	0.20605	3	0.11343	0.06549	19.5	2.37009
81	male	6C	dsbuffer-injectedNA	EF1	0.41783	0.0593	0.0593	0.03423	0.03423	0.54353	0.08279	0.08279	0.0478	0.0478	0.08279	0.08279	0.0478	0.0478	3	0.20474	0.11821	22.2	0.54353
82	male	6C	dsbuffer-injectedNA	EF1	0.63677	0.06627	0.06627	0.03826	0.03826	2.71148	0.28879	0.28879	0.16673	0.16673	0.28879	0.28879	0.16673	0.16673	3	0.15015	0.08669	21.6	2.71148
83	male	6C	dsbuffer-injectedNA	EF1	0.97359	0.02451	0.02451	0.01415	0.01415	3.78965	4.48371	4.48371	2.58867	2.58867	4.48371	4.48371	2.58867	2.58867	3	0.03633	0.02097	20.98	3.78965
84	male	6C	dsbuffer-injectedNA	EF1	1.17421	0.02365	0.02365	0.01366	0.01366	1.11328	0.10598	0.10598	0.06119	0.06119	0.10598	0.10598	0.06119	0.06119	3	0.02906	0.01678	20.71	1.11328
2	femaleale	6C	non-injected	exon3_region	0.00016	0.00012	0.00012	7e-05	7e-05	0.00019	0.00014	0.00014	8e-05	8e-05	0.00014	0.00014	8e-05	8e-05	3	0.99605	0.57507	37.05	0.00019
3	femaleale	19C	non-injected	exon3_region	0.75697	0.06406	0.06406	0.03699	0.03699	1.36976	0.24434	0.24434	0.14107	0.14107	0.24434	0.24434	0.14107	0.14107	3	0.1171	0.06761	25.34	1.36976
4	femaleale	6C	non-injected	exon3_region	0.00466	0.00067	0.00067	0.00038	0.00038	0.00357	0.00052	0.00052	0.0003	0.0003	0.00052	0.00052	0.0003	0.0003	3	0.19781	0.11421	32.39	0.00357
5	femaleale	19C	non-injected	exon3_region	1.35277	0.27575	0.27575	0.1592	0.1592	1.06249	0.24509	0.24509	0.14151	0.14151	0.24509	0.24509	0.14151	0.14151	3	0.28205	0.16284	24.54	1.06249
6	femaleale	6C	non-injected	exon3_region	0.14629	0.00355	0.00355	0.00205	0.00205	1.06897	0.04352	0.04352	0.02513	0.02513	0.04352	0.04352	0.02513	0.02513	3	0.03359	0.01939	27.62	1.06897
7	femaleale	19C	non-injected	exon3_region	2.41695	0.04162	0.04162	0.02403	0.02403	1.7167	0.08718	0.08718	0.05033	0.05033	0.08718	0.08718	0.05033	0.05033	3	0.02383	0.01376	23.74	1.7167
8	femaleale	6C	non-injected	exon3_region	0.14809	0.03067	0.03067	0.01771	0.01771	0.09458	0.02004	0.02004	0.01157	0.01157	0.02004	0.02004	0.01157	0.01157	3	0.28659	0.16546	27.6	0.09458
10	femaleale	6C	non-injected	exon3_region	0.88384	0.01542	0.01542	0.0089	0.0089	0.95973	0.05549	0.05549	0.03204	0.03204	0.05549	0.05549	0.03204	0.03204	3	0.02414	0.01394	25.13	0.95973
11	male	19C	non-injected	exon3_region	0.81867	0.02946	0.02946	0.01701	0.01701	0.61309	0.06001	0.06001	0.03465	0.03465	0.06001	0.06001	0.03465	0.03465	3	0.04979	0.02875	25.23	0.61309
12	femaleale	6C	non-injected	exon3_region	0.32271	0.0384	0.0384	0.02217	0.02217	0.4442	0.05502	0.05502	0.03176	0.03176	0.05502	0.05502	0.03176	0.03176	3	0.16466	0.09507	26.52	0.4442
16	male	6C	non-injected	exon3_region	0.66957	0.04335	0.04335	0.02503	0.02503	3.39667	0.22628	0.22628	0.13064	0.13064	0.22628	0.22628	0.13064	0.13064	3	0.08958	0.05172	25.51	3.39667
17	male	19C	non-injected	exon3_region	1.16893	0.04655	0.04655	0.02688	0.02688	1.46909	0.1285	0.1285	0.07419	0.07419	0.1285	0.1285	0.07419	0.07419	3	0.05511	0.03182	24.74	1.46909
18	male	6C	non-injected	exon3_region	0.13929	0.00452	0.00452	0.00261	0.00261	0.40301	0.04792	0.04792	0.02767	0.02767	0.04792	0.04792	0.02767	0.02767	3	0.04492	0.02593	27.69	0.40301
19	femaleale	19C	non-injected	exon3_region	1.15486	0.25747	0.25747	0.14865	0.14865	1.75383	0.41646	0.41646	0.24045	0.24045	0.41646	0.41646	0.24045	0.24045	3	0.30849	0.1781	24.76	1.75383
20	male	6C	non-injected	exon3_region	0.7446	0.06189	0.06189	0.03573	0.03573	0.5099	0.0425	0.0425	0.02454	0.02454	0.0425	0.0425	0.02454	0.02454	3	0.11501	0.0664	25.37	0.5099
21	femaleale	19C	non-injected	exon3_region	2.01198	0.34428	0.34428	0.19877	0.19877	5.9208	1.4618	1.4618	0.84397	0.84397	1.4618	1.4618	0.84397	0.84397	3	0.23677	0.1367	23.99	5.9208
22	male	6C	non-injected	exon3_region	0.37073	0.02917	0.02917	0.01684	0.01684	0.23571	0.01941	0.01941	0.01121	0.01121	0.01941	0.01941	0.01121	0.01121	3	0.10888	0.06286	26.33	0.23571
24	femaleale	6C	non-injected	exon3_region	1.09376	0.04932	0.04932	0.02848	0.02848	1.07037	0.04867	0.04867	0.0281	0.0281	0.04867	0.04867	0.0281	0.0281	3	0.0624	0.03602	24.83	1.07037
25	femaleale	19C	non-injected	exon3_region	2.06899	0.07721	0.07721	0.04458	0.04458	10.2254	3.84388	3.84388	2.21926	2.21926	3.84388	3.84388	2.21926	2.21926	3	0.05164	0.02981	23.95	10.2254
26	femaleale	6C	dsbuffer-injectedNA	exon3_region	0.33198	0.07743	0.07743	0.05475	0.05475	0.42173	0.11155	0.11155	0.07888	0.07888	0.11155	0.11155	0.07888	0.07888	2	0.32274	0.22821	26.48	0.42173
27	male	19C	dsbuffer-injectedNA	exon3_region	4.26583	0.12206	0.12206	0.07047	0.07047	6.70526	0.53858	0.53858	0.31095	0.31095	0.53858	0.53858	0.31095	0.31095	3	0.03959	0.02286	22.95	6.70526
28	femaleale	6C	dsbuffer-injectedNA	exon3_region	1.4075	0.09193	0.09193	0.05308	0.05308	1.16829	0.08701	0.08701	0.05024	0.05024	0.08701	0.08701	0.05024	0.05024	3	0.09038	0.05218	24.48	1.16829
29	male	19C	dsbuffer-injectedNA	exon3_region	1.31089	0.04274	0.04274	0.02468	0.02468	1.08229	0.05702	0.05702	0.03292	0.03292	0.05702	0.05702	0.03292	0.03292	3	0.04512	0.02605	24.58	1.08229
31	male	19C	dsbuffer-injectedNA	exon3_region	1.24158	0.05062	0.05062	0.02923	0.02923	1.09745	0.05732	0.05732	0.03309	0.03309	0.05732	0.05732	0.03309	0.03309	3	0.05642	0.03257	24.66	1.09745
34	femaleale	6C	dsbuffer-injectedNA	exon3_region	0.95528	0.04042	0.04042	0.02334	0.02334	1.1308	0.26167	0.26167	0.15107	0.15107	0.26167	0.26167	0.15107	0.15107	3	0.05855	0.0338	25.02	1.1308
35	male	19C	dsbuffer-injectedNA	exon3_region	1.12709	0.06824	0.06824	0.0394	0.0394	0.98468	0.06891	0.06891	0.03978	0.03978	0.06891	0.06891	0.03978	0.03978	3	0.08378	0.04837	24.79	0.98468
36	femaleale	6C	dsbuffer-injectedNA	exon3_region	2.11259	0.84131	0.84131	0.48573	0.48573	7.40426	3.0019	3.0019	1.73315	1.73315	3.0019	3.0019	1.73315	1.73315	3	0.55103	0.31814	23.92	7.40426
37	femaleale	19C	dsbuffer-injectedNA	exon3_region	7.46161	0.09398	0.09398	0.06645	0.06645	8.14007	0.67388	0.67388	0.4765	0.4765	0.67388	0.67388	0.4765	0.4765	2	0.01743	0.01232	22.18	8.14007
38	male	6C	dsbuffer-injectedNA	exon3_region	2.05543	0	0	0	0	3.13838	0.1159	0.1159	0.1159	0.1159	0.1159	0.1159	0.1159	0.1159	1	0	0	23.96	3.13838
39	femaleale	19C	dsbuffer-injectedNA	exon3_region	1.43974	0.17856	0.17856	0.10309	0.10309	2.48605	0.33974	0.33974	0.19615	0.19615	0.33974	0.33974	0.19615	0.19615	3	0.17161	0.09908	24.45	2.48605
40	male	6C	dsbuffer-injectedNA	exon3_region	0.23012	0.02991	0.02991	0.01727	0.01727	0.23075	0.03977	0.03977	0.02296	0.02296	0.03977	0.03977	0.02296	0.02296	3	0.17987	0.10385	26.99	0.23075
41	femaleale	19C	dsbuffer-injectedNA	exon3_region	1.75893	0.39617	0.39617	0.22873	0.22873	2.31935	0.57994	0.57994	0.33483	0.33483	0.57994	0.57994	0.33483	0.33483	3	0.31166	0.17993	24.18	2.31935
42	male	6C	dsbuffer-injectedNA	exon3_region	0.59833	0.04252	0.04252	0.02455	0.02455	0.25847	0.03022	0.03022	0.01745	0.01745	0.03022	0.03022	0.01745	0.01745	3	0.09832	0.05677	25.67	0.25847
43	femaleale	19C	dsbuffer-injectedNA	exon3_region	1.55547	0.14019	0.14019	0.09913	0.09913	3.08457	0.29771	0.29771	0.21051	0.21051	0.29771	0.29771	0.21051	0.21051	2	0.12471	0.08818	24.35	3.08457
44	male	6C	dsbuffer-injectedNA	exon3_region	0.26293	0.0197	0.0197	0.01137	0.01137	0.26769	0.02016	0.02016	0.01164	0.01164	0.02016	0.02016	0.01164	0.01164	3	0.10367	0.05985	26.81	0.26769
45	femaleale	19C	dsbuffer-injectedNA	exon3_region	3.25235	1.79114	1.79114	0.73123	0.73123	4.48705	2.48159	2.48159	1.0131	1.0131	2.48159	2.48159	1.0131	1.0131	6	0.76203	0.3111	23.33	4.48705
46	male	6C	dsbuffer-injectedNA	exon3_region	0.59298	0.05674	0.05674	0.03276	0.03276	0.40609	0.04573	0.04573	0.0264	0.0264	0.04573	0.04573	0.0264	0.0264	3	0.1324	0.07644	25.68	0.40609
47	femaleale	19C	dsbuffer-injectedNA	exon3_region	0.56959	0.0474	0.0474	0.02737	0.02737	1.05034	0.08762	0.08762	0.05059	0.05059	0.08762	0.08762	0.05059	0.05059	3	0.11516	0.06649	25.74	1.05034
48	male	6C	dsbuffer-injectedNA	exon3_region	1.26122	0.08322	0.08322	0.04805	0.04805	0.69951	0.08918	0.08918	0.05149	0.05149	0.08918	0.08918	0.05149	0.05149	3	0.0913	0.05271	24.64	0.69951
49	male	19C	buffer-injected	exon3_region	2.29778	0.48928	0.48928	0.28249	0.28249	8.64235	1.89337	1.89337	1.09314	1.09314	1.89337	1.89337	1.09314	1.09314	3	0.29464	0.17011	23.81	8.64235
50	male	6C	buffer-injected	exon3_region	0.11514	0.01542	0.01542	0.0089	0.0089	0.40017	0.05367	0.05367	0.03098	0.03098	0.05367	0.05367	0.03098	0.03098	3	0.18528	0.10697	27.95	0.40017
51	male	19C	buffer-injected	exon3_region	1.14632	0.06368	0.06368	0.03677	0.03677	1.05496	0.07154	0.07154	0.0413	0.0413	0.07154	0.07154	0.0413	0.0413	3	0.07687	0.04438	24.77	1.05496
52	male	6C	buffer-injected	exon3_region	0.38377	0.08426	0.08426	0.04865	0.04865	0.53995	0.12343	0.12343	0.07126	0.07126	0.12343	0.12343	0.07126	0.07126	3	0.3038	0.1754	26.28	0.53995
53	male	19C	buffer-injected	exon3_region	1.50694	0.27633	0.27633	0.11281	0.11281	1.67831	0.51544	0.51544	0.21043	0.21043	0.51544	0.51544	0.21043	0.21043	6	0.25373	0.10359	24.39	1.67831
54	male	6C	buffer-injected	exon3_region	0.1471	0.00601	0.00601	0.00347	0.00347	0.15991	0.02451	0.02451	0.01415	0.01415	0.02451	0.02451	0.01415	0.01415	3	0.05654	0.03264	27.61	0.15991
55	male	19C	buffer-injected	exon3_region	1.99967	0.12092	0.12092	0.06981	0.06981	1.82469	0.11123	0.11123	0.06422	0.06422	0.11123	0.11123	0.06422	0.06422	3	0.08367	0.04831	24	1.82469
56	male	6C	buffer-injected	exon3_region	0.55976	0.06139	0.06139	0.03544	0.03544	0.65342	0.07605	0.07605	0.04391	0.04391	0.07605	0.07605	0.04391	0.04391	3	0.15175	0.08761	25.76	0.65342
57	male	19C	buffer-injected	exon3_region	0.78152	0.06798	0.06798	0.03925	0.03925	0.70687	0.07432	0.07432	0.04291	0.04291	0.07432	0.07432	0.04291	0.04291	3	0.12036	0.06949	25.3	0.70687
58	male	6C	buffer-injected	exon3_region	0.41555	0.03036	0.03036	0.01753	0.01753	0.23423	0.01758	0.01758	0.01015	0.01015	0.01758	0.01758	0.01015	0.01015	3	0.10109	0.05836	26.17	0.23423
59	male	19C	buffer-injected	exon3_region	8.18575	0.50217	0.50217	0.28993	0.28993	7.3464	0.56707	0.56707	0.3274	0.3274	0.56707	0.56707	0.3274	0.3274	3	0.08488	0.04901	22.05	7.3464
61	femaleale	19C	buffer-injected	exon3_region	1.39704	0.13881	0.13881	0.08014	0.08014	1.22437	0.12457	0.12457	0.07192	0.07192	0.12457	0.12457	0.07192	0.07192	3	0.13748	0.07937	24.5	1.22437
62	femaleale	6C	buffer-injected	exon3_region	0.60392	0.39894	0.39894	0.28209	0.28209	0.65192	0.44597	0.44597	0.31535	0.31535	0.44597	0.44597	0.31535	0.31535	2	0.91405	0.64633	25.66	0.65192
63	femaleale	19C	buffer-injected	exon3_region	1.2395	0.08392	0.08392	0.04845	0.04845	1.49521	0.12059	0.12059	0.06962	0.06962	0.12059	0.12059	0.06962	0.06962	3	0.09368	0.05409	24.66	1.49521
64	femaleale	6C	buffer-injected	exon3_region	0.14481	0.00258	0.00258	0.00149	0.00149	0.23156	0.00669	0.00669	0.00387	0.00387	0.00669	0.00669	0.00387	0.00387	3	0.02461	0.01421	27.63	0.23156
65	femaleale	19C	buffer-injected	exon3_region	0.68101	0.12892	0.12892	0.07443	0.07443	2.79497	0.78946	0.78946	0.45579	0.45579	0.78946	0.78946	0.45579	0.45579	3	0.26194	0.15123	25.49	2.79497
66	femaleale	6C	buffer-injected	exon3_region	0.3433	0.01023	0.01023	0.00591	0.00591	0.4395	0.04132	0.04132	0.02386	0.02386	0.04132	0.04132	0.02386	0.02386	3	0.04123	0.0238	26.44	0.4395
68	femaleale	6C	buffer-injected	exon3_region	1.33603	0.02605	0.02605	0.01504	0.01504	1.43423	0.0903	0.0903	0.05213	0.05213	0.0903	0.0903	0.05213	0.05213	3	0.02698	0.01558	24.56	1.43423
69	femaleale	19C	buffer-injected	exon3_region	0.83114	0.24909	0.24909	0.14381	0.14381	1.31749	0.41762	0.41762	0.24111	0.24111	0.41762	0.41762	0.24111	0.24111	3	0.41468	0.23942	25.21	1.31749
70	femaleale	6C	buffer-injected	exon3_region	1.07724	0.05534	0.05534	0.03195	0.03195	1.97419	0.15199	0.15199	0.08775	0.08775	0.15199	0.15199	0.08775	0.08775	3	0.07108	0.04104	24.85	1.97419
71	femaleale	19C	buffer-injected	exon3_region	3.42362	0.82957	0.82957	0.47895	0.47895	1.4317	0.36583	0.36583	0.21121	0.21121	0.36583	0.36583	0.21121	0.21121	3	0.33528	0.19357	23.25	1.4317
72	femaleale	6C	buffer-injected	exon3_region	0.28893	0.05225	0.05225	0.03017	0.03017	0.74759	0.13736	0.13736	0.07931	0.07931	0.13736	0.13736	0.07931	0.07931	3	0.25024	0.14448	26.68	0.74759
73	male	19C	non-injected	exon3_region	3.67996	0.17372	0.17372	0.12284	0.12284	7.09082	0.83484	0.83484	0.59032	0.59032	0.83484	0.83484	0.59032	0.59032	2	0.06532	0.04619	23.15	7.09082
74	male	19C	non-injected	exon3_region	1.32142	0.08129	0.08129	0.04693	0.04693	2.32719	0.21851	0.21851	0.12616	0.12616	0.21851	0.21851	0.12616	0.12616	3	0.08512	0.04914	24.57	2.32719
75	male	6C	non-injected	exon3_region	0.29937	0.0099	0.0099	0.00572	0.00572	0.18752	0.00858	0.00858	0.00495	0.00495	0.00858	0.00858	0.00495	0.00495	3	0.04576	0.02642	26.63	0.18752
76	femaleale	19C	dsbuffer-injectedNA	exon3_region	1.91568	0.06993	0.06993	0.04038	0.04038	0.85103	0.03391	0.03391	0.01958	0.01958	0.03391	0.03391	0.01958	0.01958	3	0.05051	0.02916	24.06	0.85103
77	femaleale	19C	dsbuffer-injectedNA	exon3_region	2.20904	0.0606	0.0606	0.04285	0.04285	2.26914	0.12717	0.12717	0.08992	0.08992	0.12717	0.12717	0.08992	0.08992	2	0.03796	0.02684	23.86	2.26914
78	male	19C	dsbuffer-injectedNA	exon3_region	1.86379	0.08634	0.08634	0.04985	0.04985	1.97614	0.12079	0.12079	0.06974	0.06974	0.12079	0.12079	0.06974	0.06974	3	0.0641	0.03701	24.1	1.97614
79	male	19C	dsbuffer-injectedNA	exon3_region	0.91112	0.06362	0.06362	0.03673	0.03673	1.50871	0.10734	0.10734	0.06197	0.06197	0.10734	0.10734	0.06197	0.06197	3	0.09661	0.05578	25.09	1.50871
80	male	19C	dsbuffer-injectedNA	exon3_region	1.90021	0.22105	0.22105	0.12762	0.12762	1.65587	0.28693	0.28693	0.16566	0.16566	0.28693	0.28693	0.16566	0.16566	3	0.16097	0.09293	24.07	1.65587
81	male	6C	dsbuffer-injectedNA	exon3_region	2.60093	0.08191	0.08191	0.04729	0.04729	3.38342	0.21542	0.21542	0.12438	0.12438	0.21542	0.21542	0.12438	0.12438	3	0.04358	0.02516	23.64	3.38342
82	male	6C	dsbuffer-injectedNA	exon3_region	0.25847	0.0261	0.0261	0.01507	0.01507	1.10063	0.11389	0.11389	0.06575	0.06575	0.11389	0.11389	0.06575	0.06575	3	0.13971	0.08066	26.83	1.10063
83	male	6C	dsbuffer-injectedNA	exon3_region	0.49531	0.0169	0.0169	0.01195	0.01195	1.92798	2.28152	2.28152	1.61328	1.61328	2.28152	2.28152	1.61328	1.61328	2	0.04722	0.03339	25.93	1.92798
84	male	6C	dsbuffer-injectedNA	exon3_region	0.42742	0.01196	0.01196	0.0069	0.0069	0.40524	0.03937	0.03937	0.02273	0.02273	0.03937	0.03937	0.02273	0.02273	3	0.03871	0.02235	26.13	0.40524
2	femaleale	6C	non-injected	exon2_region	0.04753	0.00137	0.00137	0.00079	0.00079	0.05742	0.0032	0.0032	0.00185	0.00185	0.0032	0.0032	0.00185	0.00185	3	0.04152	0.02397	22.8	0.05742
3	femaleale	19C	non-injected	exon2_region	0.05322	0.00292	0.00292	0.00206	0.00206	0.0963	0.01602	0.01602	0.01132	0.01132	0.01602	0.01602	0.01132	0.01132	2	0.07905	0.0559	22.64	0.0963
4	femaleale	6C	non-injected	exon2_region	0.05517	0.00331	0.00331	0.00191	0.00191	0.0422	0.00269	0.00269	0.00155	0.00155	0.00269	0.00269	0.00155	0.00155	3	0.08646	0.04992	22.59	0.0422
5	femaleale	19C	non-injected	exon2_region	0.11024	0.0009	0.0009	0.00052	0.00052	0.08658	0.00938	0.00938	0.00541	0.00541	0.00938	0.00938	0.00541	0.00541	3	0.0118	0.00681	21.59	0.08658
6	femaleale	6C	non-injected	exon2_region	0.02313	0.00229	0.00229	0.00132	0.00132	0.16904	0.01764	0.01764	0.01019	0.01019	0.01764	0.01764	0.01019	0.01019	3	0.14302	0.08257	23.84	0.16904
7	femaleale	19C	non-injected	exon2_region	0.08342	0.00587	0.00587	0.00339	0.00339	0.05925	0.00504	0.00504	0.00291	0.00291	0.00504	0.00504	0.00291	0.00291	3	0.1015	0.0586	21.99	0.05925
8	femaleale	6C	non-injected	exon2_region	0.07217	0.0056	0.0056	0.00323	0.00323	0.04609	0.00413	0.00413	0.00238	0.00238	0.00413	0.00413	0.00238	0.00238	3	0.11195	0.06463	22.2	0.04609
9	femaleale	19C	non-injected	exon2_region	0.02118	0.00052	0.00052	0.0003	0.0003	0.16525	0.01162	0.01162	0.00671	0.00671	0.01162	0.01162	0.00671	0.00671	3	0.03527	0.02037	23.97	0.16525
10	femaleale	6C	non-injected	exon2_region	0.05273	0.00223	0.00223	0.00129	0.00129	0.05726	0.00398	0.00398	0.0023	0.0023	0.00398	0.00398	0.0023	0.0023	3	0.06107	0.03526	22.65	0.05726
11	male	19C	non-injected	exon2_region	0.1095	0.02052	0.02052	0.01185	0.01185	0.082	0.01708	0.01708	0.00986	0.00986	0.01708	0.01708	0.00986	0.00986	3	0.27031	0.15606	21.6	0.082
12	femaleale	6C	non-injected	exon2_region	0.0271	0.00071	0.00071	0.00041	0.00041	0.0373	0.00161	0.00161	0.00093	0.00093	0.00161	0.00161	0.00093	0.00093	3	0.03782	0.02184	23.61	0.0373
15	male	19C	non-injected	exon2_region	0.0384	0.00219	0.00219	0.00126	0.00126	0.04086	0.00248	0.00248	0.00143	0.00143	0.00248	0.00248	0.00143	0.00143	3	0.08213	0.04742	23.11	0.04086
16	male	6C	non-injected	exon2_region	0.01502	0.00054	0.00054	0.00031	0.00031	0.0762	0.00297	0.00297	0.00172	0.00172	0.00297	0.00297	0.00172	0.00172	3	0.05148	0.02972	24.46	0.0762
17	male	19C	non-injected	exon2_region	0.05394	0.00167	0.00167	0.00097	0.00097	0.0678	0.00568	0.00568	0.00328	0.00328	0.00568	0.00568	0.00328	0.00328	3	0.04476	0.02584	22.62	0.0678
18	male	6C	non-injected	exon2_region	0.01406	0.00059	0.00059	0.00034	0.00034	0.04067	0.00496	0.00496	0.00286	0.00286	0.00496	0.00496	0.00286	0.00286	3	0.06081	0.03511	24.56	0.04067
19	femaleale	19C	non-injected	exon2_region	0.07908	0.00507	0.00507	0.00293	0.00293	0.1201	0.01248	0.01248	0.00721	0.00721	0.01248	0.01248	0.00721	0.00721	3	0.09255	0.05343	22.07	0.1201
20	male	6C	non-injected	exon2_region	0.02854	0.00384	0.00384	0.00222	0.00222	0.01954	0.00263	0.00263	0.00152	0.00152	0.00263	0.00263	0.00152	0.00152	3	0.19402	0.11202	23.54	0.01954
21	femaleale	19C	non-injected	exon2_region	0.09241	0.00653	0.00653	0.00377	0.00377	0.27193	0.05208	0.05208	0.03007	0.03007	0.05208	0.05208	0.03007	0.03007	3	0.102	0.05889	21.84	0.27193
22	male	6C	non-injected	exon2_region	0.05443	0.001	0.001	0.00058	0.00058	0.0346	0.00106	0.00106	0.00061	0.00061	0.00106	0.00106	0.00061	0.00061	3	0.02663	0.01538	22.61	0.0346
24	femaleale	6C	non-injected	exon2_region	0.04557	0.00107	0.00107	0.00062	0.00062	0.0446	0.00108	0.00108	0.00063	0.00063	0.00108	0.00108	0.00063	0.00063	3	0.03401	0.01963	22.86	0.0446
25	femaleale	19C	non-injected	exon2_region	0.04874	0.00609	0.00609	0.00352	0.00352	0.24086	0.09499	0.09499	0.05484	0.05484	0.09499	0.09499	0.05484	0.05484	3	0.18027	0.10408	22.77	0.24086
26	femaleale	6C	dsbuffer-injectedNA	exon2_region	0.42948	0.00158	0.00158	0.00091	0.00091	0.54558	0.06808	0.06808	0.03931	0.03931	0.06808	0.06808	0.03931	0.03931	3	0.00532	0.00307	19.63	0.54558
27	male	19C	dsbuffer-injectedNA	exon2_region	0.03892	0.00115	0.00115	0.00066	0.00066	0.06118	0.00493	0.00493	0.00285	0.00285	0.00493	0.00493	0.00285	0.00285	3	0.04251	0.02454	23.09	0.06118
28	femaleale	6C	dsbuffer-injectedNA	exon2_region	12.1919	0.25237	0.25237	0.14571	0.14571	10.1198	0.41839	0.41839	0.24156	0.24156	0.41839	0.41839	0.24156	0.24156	3	0.02986	0.01724	14.8	10.1198
29	male	19C	dsbuffer-injectedNA	exon2_region	0.13417	0.00324	0.00324	0.00187	0.00187	0.11077	0.00531	0.00531	0.00307	0.00307	0.00531	0.00531	0.00307	0.00307	3	0.03487	0.02013	21.31	0.11077
30	femaleale	6C	dsbuffer-injectedNA	exon2_region	0.39888	0.03739	0.03739	0.01526	0.01526	0.33989	0.0466	0.0466	0.01903	0.01903	0.0466	0.0466	0.01903	0.01903	6	0.13522	0.0552	19.73	0.33989
31	male	19C	dsbuffer-injectedNA	exon2_region	0.08013	0.01029	0.01029	0.00594	0.00594	0.07083	0.00938	0.00938	0.00542	0.00542	0.00938	0.00938	0.00542	0.00542	3	0.18524	0.10695	22.05	0.07083
32	femaleale	6C	dsbuffer-injectedNA	exon2_region	0.29719	0.02116	0.02116	0.01221	0.01221	1.34875	0.1207	0.1207	0.06969	0.06969	0.1207	0.1207	0.06969	0.06969	3	0.1027	0.0593	20.16	1.34875
34	femaleale	6C	dsbuffer-injectedNA	exon2_region	0.19479	0.00404	0.00404	0.00234	0.00234	0.23058	0.05267	0.05267	0.03041	0.03041	0.05267	0.05267	0.03041	0.03041	3	0.02996	0.0173	20.77	0.23058
35	male	19C	dsbuffer-injectedNA	exon2_region	0.10172	0.00312	0.00312	0.0018	0.0018	0.08887	0.00414	0.00414	0.00239	0.00239	0.00414	0.00414	0.00239	0.00239	3	0.0443	0.02558	21.7	0.08887
36	femaleale	6C	dsbuffer-injectedNA	exon2_region	12.7439	0.92712	0.92712	0.65557	0.65557	44.6652	4.7003	4.7003	3.32361	3.32361	4.7003	4.7003	3.32361	3.32361	2	0.10496	0.07421	14.74	44.6652
37	femaleale	19C	dsbuffer-injectedNA	exon2_region	0.09684	0.00415	0.00415	0.00239	0.00239	0.10565	0.00976	0.00976	0.00563	0.00563	0.00976	0.00976	0.00563	0.00563	3	0.06179	0.03568	21.78	0.10565
38	male	6C	dsbuffer-injectedNA	exon2_region	11.5137	0.33013	0.33013	0.1906	0.1906	17.58	0.82193	0.82193	0.47454	0.47454	0.82193	0.82193	0.47454	0.47454	3	0.04137	0.02388	14.88	17.58
39	femaleale	19C	dsbuffer-injectedNA	exon2_region	0.07924	0.00209	0.00209	0.0012	0.0012	0.13683	0.00864	0.00864	0.00499	0.00499	0.00864	0.00864	0.00499	0.00499	3	0.03797	0.02192	22.07	0.13683
40	male	6C	dsbuffer-injectedNA	exon2_region	3.27876	0.09437	0.09437	0.05449	0.05449	3.28781	0.3839	0.3839	0.22165	0.22165	0.3839	0.3839	0.22165	0.22165	3	0.04153	0.02398	16.69	3.28781
41	femaleale	19C	dsbuffer-injectedNA	exon2_region	0.07012	0.00934	0.00934	0.0054	0.0054	0.09246	0.01589	0.01589	0.00918	0.00918	0.01589	0.01589	0.00918	0.00918	3	0.19226	0.111	22.24	0.09246
42	male	6C	dsbuffer-injectedNA	exon2_region	3.97589	0.55886	0.55886	0.32266	0.32266	1.71752	0.28935	0.28935	0.16705	0.16705	0.28935	0.28935	0.16705	0.16705	3	0.20279	0.11708	16.42	1.71752
43	femaleale	19C	dsbuffer-injectedNA	exon2_region	0.0545	0.00345	0.00345	0.00199	0.00199	0.10808	0.00779	0.00779	0.00449	0.00449	0.00779	0.00779	0.00449	0.00449	3	0.09122	0.05266	22.61	0.10808
44	male	6C	dsbuffer-injectedNA	exon2_region	0.18204	0.00872	0.00872	0.00503	0.00503	0.18533	0.00899	0.00899	0.00519	0.00519	0.00899	0.00899	0.00519	0.00519	3	0.0691	0.03989	20.87	0.18533
45	femaleale	19C	dsbuffer-injectedNA	exon2_region	0.12034	0.00859	0.00859	0.00496	0.00496	0.16602	0.01454	0.01454	0.00839	0.00839	0.01454	0.01454	0.00839	0.00839	3	0.10294	0.05943	21.46	0.16602
46	male	6C	dsbuffer-injectedNA	exon2_region	0.23326	0.00795	0.00795	0.00459	0.00459	0.15974	0.01094	0.01094	0.00632	0.00632	0.01094	0.01094	0.00632	0.00632	3	0.0492	0.0284	20.51	0.15974
47	femaleale	19C	dsbuffer-injectedNA	exon2_region	0.04743	0.00259	0.00259	0.00149	0.00149	0.08746	0.0048	0.0048	0.00277	0.00277	0.0048	0.0048	0.00277	0.00277	3	0.07871	0.04544	22.81	0.08746
48	male	6C	dsbuffer-injectedNA	exon2_region	0.22213	0.00778	0.00778	0.00449	0.00449	0.1232	0.01412	0.01412	0.00815	0.00815	0.01412	0.01412	0.00815	0.00815	3	0.05055	0.02918	20.58	0.1232
49	male	19C	buffer-injected	exon2_region	0.05743	0.01031	0.01031	0.00595	0.00595	0.21601	0.04035	0.04035	0.0233	0.0233	0.04035	0.04035	0.0233	0.0233	3	0.25904	0.14956	22.53	0.21601
50	male	6C	buffer-injected	exon2_region	0.0204	0.00018	0.00018	0.0001	0.0001	0.07088	0.00082	0.00082	0.00047	0.00047	0.00082	0.00082	0.00047	0.00047	3	0.01264	0.0073	24.02	0.07088
51	male	19C	buffer-injected	exon2_region	0.06042	0.00191	0.00191	0.0011	0.0011	0.0556	0.00279	0.00279	0.00161	0.00161	0.00279	0.00279	0.00161	0.00161	3	0.04567	0.02637	22.46	0.0556
52	male	6C	buffer-injected	exon2_region	0.02855	0.0013	0.0013	0.00075	0.00075	0.04017	0.00315	0.00315	0.00182	0.00182	0.00315	0.00315	0.00182	0.00182	3	0.06586	0.03803	23.54	0.04017
53	male	19C	buffer-injected	exon2_region	0.02425	0.00208	0.00208	0.00085	0.00085	0.02701	0.00704	0.00704	0.00288	0.00288	0.00704	0.00704	0.00288	0.00288	6	0.12356	0.05044	23.77	0.02701
54	male	6C	buffer-injected	exon2_region	0.03154	0.00253	0.00253	0.00146	0.00146	0.03429	0.00576	0.00576	0.00333	0.00333	0.00576	0.00576	0.00333	0.00333	3	0.11583	0.06687	23.39	0.03429
55	male	19C	buffer-injected	exon2_region	0.10184	0.00212	0.00212	0.00122	0.00122	0.09293	0.00206	0.00206	0.00119	0.00119	0.00206	0.00206	0.00119	0.00119	3	0.02998	0.01731	21.7	0.09293
56	male	6C	buffer-injected	exon2_region	0.02801	0.00422	0.00422	0.00244	0.00244	0.0327	0.00509	0.00509	0.00294	0.00294	0.00509	0.00509	0.00294	0.00294	3	0.21732	0.12547	23.57	0.0327
57	male	19C	buffer-injected	exon2_region	0.05058	0.00203	0.00203	0.00117	0.00117	0.04575	0.00327	0.00327	0.00189	0.00189	0.00327	0.00327	0.00189	0.00189	3	0.05795	0.03346	22.71	0.04575
58	male	6C	buffer-injected	exon2_region	0.04704	0.00099	0.00099	0.00057	0.00057	0.02651	0.00072	0.00072	0.00041	0.00041	0.00072	0.00072	0.00041	0.00041	3	0.03025	0.01746	22.82	0.02651
59	male	19C	buffer-injected	exon2_region	0.13298	0.00064	0.00064	0.00045	0.00045	0.11935	0.00562	0.00562	0.00397	0.00397	0.00562	0.00562	0.00397	0.00397	2	0.00692	0.00489	21.32	0.11935
60	male	6C	buffer-injected	exon2_region	0.02933	0.00163	0.00163	0.00094	0.00094	0.02126	0.00535	0.00535	0.00309	0.00309	0.00535	0.00535	0.00309	0.00309	3	0.08031	0.04637	23.5	0.02126
61	femaleale	19C	buffer-injected	exon2_region	0.07848	0.00375	0.00375	0.00217	0.00217	0.06878	0.00362	0.00362	0.00209	0.00209	0.00362	0.00362	0.00209	0.00209	3	0.06894	0.0398	22.08	0.06878
62	femaleale	6C	buffer-injected	exon2_region	0.03034	0.00221	0.00221	0.00127	0.00127	0.03275	0.00629	0.00629	0.00363	0.00363	0.00629	0.00629	0.00363	0.00363	3	0.105	0.06062	23.45	0.03275
63	femaleale	19C	buffer-injected	exon2_region	0.08411	0.00183	0.00183	0.00106	0.00106	0.10146	0.00497	0.00497	0.00287	0.00287	0.00497	0.00497	0.00287	0.00287	3	0.03143	0.01814	21.98	0.10146
64	femaleale	6C	buffer-injected	exon2_region	0.02666	0.00063	0.00063	0.00037	0.00037	0.04264	0.0014	0.0014	0.00081	0.00081	0.0014	0.0014	0.00081	0.00081	3	0.03427	0.01978	23.64	0.04264
65	femaleale	19C	buffer-injected	exon2_region	0.03834	0.00405	0.00405	0.00234	0.00234	0.15735	0.03694	0.03694	0.02133	0.02133	0.03694	0.03694	0.02133	0.02133	3	0.15246	0.08802	23.11	0.15735
66	femaleale	6C	buffer-injected	exon2_region	0.05798	0.00258	0.00258	0.00149	0.00149	0.07422	0.0074	0.0074	0.00427	0.00427	0.0074	0.0074	0.00427	0.00427	3	0.06418	0.03705	22.52	0.07422
67	femaleale	19C	buffer-injected	exon2_region	0.03632	0.00086	0.00086	0.00049	0.00049	0.05227	0.02152	0.02152	0.01243	0.01243	0.02152	0.02152	0.01243	0.01243	3	0.03398	0.01962	23.19	0.05227
68	femaleale	6C	buffer-injected	exon2_region	0.05783	0.00483	0.00483	0.00279	0.00279	0.06208	0.00638	0.00638	0.00368	0.00368	0.00638	0.00638	0.00368	0.00368	3	0.12044	0.06954	22.52	0.06208
69	femaleale	19C	buffer-injected	exon2_region	0.05602	0.00791	0.00791	0.00559	0.00559	0.0888	0.01554	0.01554	0.01099	0.01099	0.01554	0.01554	0.01099	0.01099	2	0.20373	0.14406	22.57	0.0888
70	femaleale	6C	buffer-injected	exon2_region	0.0302	0.00273	0.00273	0.00158	0.00158	0.05535	0.00592	0.00592	0.00342	0.00342	0.00592	0.00592	0.00342	0.00342	3	0.13034	0.07525	23.46	0.05535
71	femaleale	19C	buffer-injected	exon2_region	0.37624	0.02304	0.02304	0.0133	0.0133	0.15734	0.01599	0.01599	0.00923	0.00923	0.01599	0.01599	0.00923	0.00923	3	0.08833	0.051	19.82	0.15734
72	femaleale	6C	buffer-injected	exon2_region	0.0376	0.00158	0.00158	0.00091	0.00091	0.0973	0.00516	0.00516	0.00298	0.00298	0.00516	0.00516	0.00298	0.00298	3	0.06051	0.03494	23.14	0.0973
73	male	19C	non-injected	exon2_region	0.03932	0.0022	0.0022	0.00127	0.00127	0.07576	0.00921	0.00921	0.00532	0.00532	0.00921	0.00921	0.00532	0.00532	3	0.08086	0.04668	23.08	0.07576
74	male	19C	non-injected	exon2_region	0.05032	0.00382	0.00382	0.0022	0.0022	0.08862	0.0092	0.0092	0.00531	0.00531	0.0092	0.0092	0.00531	0.00531	3	0.10943	0.06318	22.72	0.08862
75	male	6C	non-injected	exon2_region	0.04229	0.00123	0.00123	0.00071	0.00071	0.02649	0.00114	0.00114	0.00066	0.00066	0.00114	0.00114	0.00066	0.00066	3	0.04183	0.02415	22.97	0.02649
76	femaleale	19C	dsbuffer-injectedNA	exon2_region	0.22159	0.00999	0.00999	0.00577	0.00577	0.09844	0.00471	0.00471	0.00272	0.00272	0.00471	0.00471	0.00272	0.00272	3	0.06503	0.03755	20.58	0.09844
77	femaleale	19C	dsbuffer-injectedNA	exon2_region	0.06698	0.0109	0.0109	0.00629	0.00629	0.0688	0.01169	0.01169	0.00675	0.00675	0.01169	0.01169	0.00675	0.00675	3	0.23467	0.13549	22.31	0.0688
78	male	19C	dsbuffer-injectedNA	exon2_region	0.09833	0.00205	0.00205	0.00118	0.00118	0.10426	0.00469	0.00469	0.00271	0.00271	0.00469	0.00469	0.00271	0.00271	3	0.03001	0.01733	21.75	0.10426
79	male	19C	dsbuffer-injectedNA	exon2_region	0.02909	0.00102	0.00102	0.00059	0.00059	0.04818	0.00181	0.00181	0.00105	0.00105	0.00181	0.00181	0.00105	0.00105	3	0.05058	0.0292	23.51	0.04818
80	male	19C	dsbuffer-injectedNA	exon2_region	0.28368	0.05373	0.05373	0.03102	0.03102	0.2472	0.05657	0.05657	0.03266	0.03266	0.05657	0.05657	0.03266	0.03266	3	0.27324	0.15776	20.23	0.2472
81	male	6C	dsbuffer-injectedNA	exon2_region	23.7035	1.33389	1.33389	0.54456	0.54456	30.8346	2.43358	2.43358	0.9935	0.9935	2.43358	2.43358	0.9935	0.9935	6	0.08119	0.03314	13.84	30.8346
82	male	6C	dsbuffer-injectedNA	exon2_region	0.18831	0.00823	0.00823	0.00475	0.00475	0.80187	0.03946	0.03946	0.02278	0.02278	0.03946	0.03946	0.02278	0.02278	3	0.06304	0.0364	20.82	0.80187
83	male	6C	dsbuffer-injectedNA	exon2_region	0.10621	0.01378	0.01378	0.00796	0.00796	0.41342	0.49196	0.49196	0.28404	0.28404	0.49196	0.49196	0.28404	0.28404	3	0.18722	0.10809	21.64	0.41342
84	male	6C	dsbuffer-injectedNA	exon2_region	0.05875	0.00461	0.00461	0.00266	0.00266	0.0557	0.00678	0.00678	0.00391	0.00391	0.00678	0.00678	0.00391	0.00391	3	0.11317	0.06534	22.5	0.0557
2	femaleale	6C	non-injected	RPL_23	1.86789	0.42508	0.42508	0.24542	0.24542	2.25667	0.52469	0.52469	0.30293	0.30293	0.52469	0.52469	0.30293	0.30293	3	0.32832	0.18955	16.83	2.25667
3	femaleale	19C	non-injected	RPL_23	1.1059	0.13766	0.13766	0.07948	0.07948	2.00116	0.40098	0.40098	0.23151	0.23151	0.40098	0.40098	0.23151	0.23151	3	0.17958	0.10368	17.59	2.00116
4	femaleale	6C	non-injected	RPL_23	4.95331	0.54516	0.54516	0.31475	0.31475	3.78838	0.42487	0.42487	0.2453	0.2453	0.42487	0.42487	0.2453	0.2453	3	0.15878	0.09167	15.42	3.78838
5	femaleale	19C	non-injected	RPL_23	2.97611	0.13169	0.13169	0.07603	0.07603	2.33749	0.2728	0.2728	0.1575	0.1575	0.2728	0.2728	0.1575	0.1575	3	0.06384	0.03686	16.16	2.33749
6	femaleale	6C	non-injected	RPL_23	0.5011	0.07787	0.07787	0.04496	0.04496	3.6616	0.58146	0.58146	0.3357	0.3357	0.58146	0.58146	0.3357	0.3357	3	0.22419	0.12944	18.73	3.6616
7	femaleale	19C	non-injected	RPL_23	4.72633	0.58958	0.58958	0.34039	0.34039	3.35699	0.44842	0.44842	0.2589	0.2589	0.44842	0.44842	0.2589	0.2589	3	0.17997	0.1039	15.49	3.35699
8	femaleale	6C	non-injected	RPL_23	0.87096	0.05062	0.05062	0.03579	0.03579	0.55627	0.04079	0.04079	0.02884	0.02884	0.04079	0.04079	0.02884	0.02884	2	0.08385	0.05929	17.93	0.55627
9	femaleale	19C	non-injected	RPL_23	3.60605	0.17013	0.17013	0.09822	0.09822	28.1344	2.28024	2.28024	1.3165	1.3165	2.28024	2.28024	1.3165	1.3165	3	0.06807	0.0393	15.88	28.1344
10	femaleale	6C	non-injected	RPL_23	1.29868	0.13778	0.13778	0.09742	0.09742	1.41019	0.1686	0.1686	0.11922	0.11922	0.1686	0.1686	0.11922	0.11922	2	0.15306	0.10823	17.35	1.41019
11	male	19C	non-injected	RPL_23	0.97549	0.02476	0.02476	0.01429	0.01429	0.73052	0.06904	0.06904	0.03986	0.03986	0.06904	0.06904	0.03986	0.03986	3	0.03662	0.02114	17.77	0.73052
12	femaleale	6C	non-injected	RPL_23	0.99495	0.04175	0.04175	0.0241	0.0241	1.3695	0.07426	0.07426	0.04287	0.04287	0.07426	0.07426	0.04287	0.04287	3	0.06053	0.03495	17.74	1.3695
15	male	19C	non-injected	RPL_23	0.22099	0.00672	0.00672	0.00388	0.00388	0.23512	0.00868	0.00868	0.00501	0.00501	0.00868	0.00868	0.00501	0.00501	3	0.04388	0.02533	19.91	0.23512
16	male	6C	non-injected	RPL_23	0.51985	0.03354	0.03354	0.01937	0.01937	2.63712	0.17513	0.17513	0.10111	0.10111	0.17513	0.17513	0.10111	0.10111	3	0.09309	0.05374	18.67	2.63712
17	male	19C	non-injected	RPL_23	1.06744	0.02478	0.02478	0.01431	0.01431	1.34153	0.10902	0.10902	0.06294	0.06294	0.10902	0.10902	0.06294	0.06294	3	0.03349	0.01934	17.64	1.34153
18	male	6C	non-injected	RPL_23	0.10267	0.00243	0.00243	0.0014	0.0014	0.29705	0.0347	0.0347	0.02003	0.02003	0.0347	0.0347	0.02003	0.02003	3	0.03415	0.01972	21.01	0.29705
19	femaleale	19C	non-injected	RPL_23	1.16983	0.12354	0.12354	0.07133	0.07133	1.77657	0.23726	0.23726	0.13698	0.13698	0.23726	0.23726	0.13698	0.13698	3	0.15236	0.08796	17.5	1.77657
20	male	6C	non-injected	RPL_23	0.21739	0.00679	0.00679	0.00392	0.00392	0.14887	0.00475	0.00475	0.00274	0.00274	0.00475	0.00475	0.00274	0.00274	3	0.04506	0.02602	19.93	0.14887
21	femaleale	19C	non-injected	RPL_23	1.44804	0.07413	0.07413	0.05242	0.05242	4.26125	0.78915	0.78915	0.55801	0.55801	0.78915	0.78915	0.55801	0.55801	2	0.07385	0.05222	17.2	4.26125
22	male	6C	non-injected	RPL_23	0.44869	0.09241	0.09241	0.05335	0.05335	0.28527	0.05916	0.05916	0.03416	0.03416	0.05916	0.05916	0.03416	0.03416	3	0.29714	0.17155	18.89	0.28527
24	femaleale	6C	non-injected	RPL_23	2.89131	0.24663	0.24663	0.14239	0.14239	2.82948	0.24191	0.24191	0.13967	0.13967	0.24191	0.24191	0.13967	0.13967	3	0.12306	0.07105	16.2	2.82948
25	femaleale	19C	non-injected	RPL_23	0.54879	0.11077	0.11077	0.07833	0.07833	2.71225	1.15282	1.15282	0.81516	0.81516	1.15282	1.15282	0.81516	0.81516	2	0.2912	0.20591	18.6	2.71225
26	femaleale	6C	dsbuffer-injectedNA	RPL_23	0.7923	0.03618	0.03618	0.02089	0.02089	1.00648	0.1337	0.1337	0.07719	0.07719	0.1337	0.1337	0.07719	0.07719	3	0.06589	0.03804	18.07	1.00648
27	male	19C	dsbuffer-injectedNA	RPL_23	0.94843	0.06242	0.06242	0.03604	0.03604	1.49079	0.14882	0.14882	0.08592	0.08592	0.14882	0.14882	0.08592	0.08592	3	0.09496	0.05482	17.81	1.49079
28	femaleale	6C	dsbuffer-injectedNA	RPL_23	3.48998	0.17361	0.17361	0.10023	0.10023	2.89684	0.17752	0.17752	0.10249	0.10249	0.17752	0.17752	0.10249	0.10249	3	0.07177	0.04143	15.93	2.89684
29	male	19C	dsbuffer-injectedNA	RPL_23	1.56055	0.21551	0.21551	0.12442	0.12442	1.28842	0.18575	0.18575	0.10724	0.10724	0.18575	0.18575	0.10724	0.10724	3	0.19923	0.11503	17.09	1.28842
30	femaleale	6C	dsbuffer-injectedNA	RPL_23	0.93575	0.03669	0.03669	0.02118	0.02118	0.79735	0.08571	0.08571	0.04948	0.04948	0.08571	0.08571	0.04948	0.04948	3	0.05657	0.03266	17.83	0.79735
31	male	19C	dsbuffer-injectedNA	RPL_23	0.24258	0.00269	0.00269	0.00155	0.00155	0.21442	0.00739	0.00739	0.00427	0.00427	0.00739	0.00739	0.00427	0.00427	3	0.01597	0.00922	19.77	0.21442
32	femaleale	6C	dsbuffer-injectedNA	RPL_23	1.28779	0.05354	0.05354	0.03091	0.03091	5.84455	0.39935	0.39935	0.23056	0.23056	0.39935	0.39935	0.23056	0.23056	3	0.05998	0.03463	17.37	5.84455
34	femaleale	6C	dsbuffer-injectedNA	RPL_23	3.80699	0.12156	0.12156	0.07018	0.07018	4.50648	1.03526	1.03526	0.59771	0.59771	1.03526	1.03526	0.59771	0.59771	3	0.04607	0.0266	15.8	4.50648
35	male	19C	dsbuffer-injectedNA	RPL_23	0.24468	0.00669	0.00669	0.00386	0.00386	0.21377	0.00951	0.00951	0.00549	0.00549	0.00951	0.00951	0.00549	0.00549	3	0.03943	0.02277	19.76	0.21377
36	femaleale	6C	dsbuffer-injectedNA	RPL_23	0.77105	0.07663	0.07663	0.04424	0.04424	2.70238	0.33817	0.33817	0.19524	0.19524	0.33817	0.33817	0.19524	0.19524	3	0.14339	0.08278	18.11	2.70238
37	femaleale	19C	dsbuffer-injectedNA	RPL_23	2.1768	0.07454	0.07454	0.05271	0.05271	2.37473	0.21064	0.21064	0.14894	0.14894	0.21064	0.21064	0.14894	0.14894	2	0.0494	0.03493	16.61	2.37473
38	male	6C	dsbuffer-injectedNA	RPL_23	0.16077	0.00248	0.00248	0.00175	0.00175	0.24548	0.00982	0.00982	0.00695	0.00695	0.00982	0.00982	0.00695	0.00695	2	0.02222	0.01571	20.37	0.24548
39	femaleale	19C	dsbuffer-injectedNA	RPL_23	2.49034	0.12456	0.12456	0.07192	0.07192	4.30018	0.32738	0.32738	0.18901	0.18901	0.32738	0.32738	0.18901	0.18901	3	0.07216	0.04166	16.41	4.30018
40	male	6C	dsbuffer-injectedNA	RPL_23	0.11977	0.00031	0.00031	0.00022	0.00022	0.1201	0.01359	0.01359	0.00961	0.00961	0.01359	0.01359	0.00961	0.00961	2	0.00372	0.00263	20.79	0.1201
41	femaleale	19C	dsbuffer-injectedNA	RPL_23	0.43171	0.04676	0.04676	0.03306	0.03306	0.56926	0.08731	0.08731	0.06174	0.06174	0.08731	0.08731	0.06174	0.06174	2	0.15626	0.1105	18.94	0.56926
42	male	6C	dsbuffer-injectedNA	RPL_23	0.2812	0.02683	0.02683	0.01549	0.01549	0.12147	0.01617	0.01617	0.00934	0.00934	0.01617	0.01617	0.00934	0.00934	3	0.13766	0.07948	19.56	0.12147
43	femaleale	19C	dsbuffer-injectedNA	RPL_23	2.13507	0.1583	0.1583	0.0914	0.0914	4.23394	0.34628	0.34628	0.19993	0.19993	0.34628	0.34628	0.19993	0.19993	3	0.10697	0.06176	16.64	4.23394
44	male	6C	dsbuffer-injectedNA	RPL_23	0.11394	0.00512	0.00512	0.00296	0.00296	0.116	0.00529	0.00529	0.00306	0.00306	0.00529	0.00529	0.00306	0.00306	3	0.06488	0.03746	20.86	0.116
45	femaleale	19C	dsbuffer-injectedNA	RPL_23	2.5701	0.24532	0.24532	0.14164	0.14164	3.5458	0.38334	0.38334	0.22132	0.22132	0.38334	0.38334	0.22132	0.22132	3	0.13771	0.07951	16.37	3.5458
46	male	6C	dsbuffer-injectedNA	RPL_23	0.38697	0.03517	0.03517	0.0203	0.0203	0.26501	0.02877	0.02877	0.01661	0.01661	0.02877	0.02877	0.01661	0.01661	3	0.1311	0.07569	19.1	0.26501
47	femaleale	19C	dsbuffer-injectedNA	RPL_23	0.51189	0.08367	0.08367	0.05916	0.05916	0.94394	0.15438	0.15438	0.10916	0.10916	0.15438	0.15438	0.10916	0.10916	2	0.23581	0.16674	18.7	0.94394
48	male	6C	dsbuffer-injectedNA	RPL_23	1.66616	0.30034	0.30034	0.1734	0.1734	0.9241	0.19471	0.19471	0.11241	0.11241	0.19471	0.19471	0.11241	0.11241	3	0.26006	0.15014	16.99	0.9241
49	male	19C	buffer-injected	RPL_23	0.12275	0.00154	0.00154	0.00109	0.00109	0.46168	0.02448	0.02448	0.01731	0.01731	0.02448	0.02448	0.01731	0.01731	2	0.01809	0.01279	20.76	0.46168
50	male	6C	buffer-injected	RPL_23	0.40529	0.032	0.032	0.01848	0.01848	1.4086	0.11172	0.11172	0.0645	0.0645	0.11172	0.11172	0.0645	0.0645	3	0.11391	0.06577	19.03	1.4086
51	male	19C	buffer-injected	RPL_23	1.73681	0.33342	0.33342	0.1925	0.1925	1.59839	0.31308	0.31308	0.18076	0.18076	0.31308	0.31308	0.18076	0.18076	3	0.27696	0.1599	16.93	1.59839
52	male	6C	buffer-injected	RPL_23	0.46205	0.0173	0.0173	0.00999	0.00999	0.65009	0.04801	0.04801	0.02772	0.02772	0.04801	0.04801	0.02772	0.02772	3	0.05401	0.03118	18.84	0.65009
53	male	19C	buffer-injected	RPL_23	0.07773	0.02461	0.02461	0.01421	0.01421	0.08657	0.03473	0.03473	0.02005	0.02005	0.03473	0.03473	0.02005	0.02005	3	0.45684	0.26376	21.42	0.08657
54	male	6C	buffer-injected	RPL_23	0.60198	0.29779	0.29779	0.12157	0.12157	0.65444	0.33787	0.33787	0.13793	0.13793	0.33787	0.33787	0.13793	0.13793	6	0.71368	0.29136	18.46	0.65444
55	male	19C	buffer-injected	RPL_23	0.8759	0.04174	0.04174	0.0241	0.0241	0.79925	0.03858	0.03858	0.02227	0.02227	0.03858	0.03858	0.02227	0.02227	3	0.06875	0.03969	17.92	0.79925
56	male	6C	buffer-injected	RPL_23	0.11413	0.00905	0.00905	0.00522	0.00522	0.13322	0.01177	0.01177	0.00679	0.00679	0.01177	0.01177	0.00679	0.00679	3	0.11438	0.06604	20.86	0.13322
57	male	19C	buffer-injected	RPL_23	0.11489	0.00795	0.00795	0.00459	0.00459	0.10391	0.00945	0.00945	0.00546	0.00546	0.00945	0.00945	0.00546	0.00546	3	0.09982	0.05763	20.85	0.10391
58	male	6C	buffer-injected	RPL_23	0.96733	0.14797	0.14797	0.08543	0.08543	0.54523	0.08393	0.08393	0.04845	0.04845	0.08393	0.08393	0.04845	0.04845	3	0.22069	0.12742	17.78	0.54523
59	male	19C	buffer-injected	RPL_23	0.89816	0.01856	0.01856	0.01071	0.01071	0.80606	0.04127	0.04127	0.02383	0.02383	0.04127	0.04127	0.02383	0.02383	3	0.02981	0.01721	17.89	0.80606
60	male	6C	buffer-injected	RPL_23	0.24367	0.00328	0.00328	0.00189	0.00189	0.17663	0.04339	0.04339	0.02505	0.02505	0.04339	0.04339	0.02505	0.02505	3	0.01941	0.01121	19.77	0.17663
61	femaleale	19C	buffer-injected	RPL_23	1.07316	0.09391	0.09391	0.05422	0.05422	0.94052	0.08484	0.08484	0.04898	0.04898	0.08484	0.08484	0.04898	0.04898	3	0.12624	0.07289	17.63	0.94052
62	femaleale	6C	buffer-injected	RPL_23	4.53683	1.61573	1.61573	0.93284	0.93284	4.89746	1.94941	1.94941	1.12549	1.12549	1.94941	1.94941	1.12549	1.12549	3	0.51379	0.29664	15.55	4.89746
63	femaleale	19C	buffer-injected	RPL_23	0.46182	0.03476	0.03476	0.02007	0.02007	0.55709	0.04852	0.04852	0.02801	0.02801	0.04852	0.04852	0.02801	0.02801	3	0.10857	0.06268	18.85	0.55709
64	femaleale	6C	buffer-injected	RPL_23	0.50098	0.03837	0.03837	0.02215	0.02215	0.80109	0.06402	0.06402	0.03696	0.03696	0.06402	0.06402	0.03696	0.03696	3	0.11051	0.0638	18.73	0.80109
65	femaleale	19C	buffer-injected	RPL_23	1.70679	0.00943	0.00943	0.00545	0.00545	7.00489	1.46896	1.46896	0.84811	0.84811	1.46896	1.46896	0.84811	0.84811	3	0.00797	0.0046	16.96	7.00489
66	femaleale	6C	buffer-injected	RPL_23	0.82867	0.06159	0.06159	0.03556	0.03556	1.06089	0.12315	0.12315	0.0711	0.0711	0.12315	0.12315	0.0711	0.0711	3	0.10722	0.0619	18	1.06089
67	femaleale	19C	buffer-injected	RPL_23	4.70711	0.16132	0.16132	0.09314	0.09314	6.77546	2.79485	2.79485	1.61361	1.61361	2.79485	2.79485	1.61361	1.61361	3	0.04944	0.02855	15.5	6.77546
68	femaleale	6C	buffer-injected	RPL_23	1.7675	0.08503	0.08503	0.04909	0.04909	1.89742	0.14572	0.14572	0.08413	0.08413	0.14572	0.14572	0.08413	0.08413	3	0.0694	0.04007	16.91	1.89742
69	femaleale	19C	buffer-injected	RPL_23	0.45151	0.05355	0.05355	0.03091	0.03091	0.71572	0.11254	0.11254	0.06498	0.06498	0.11254	0.11254	0.06498	0.06498	3	0.17109	0.09878	18.88	0.71572
70	femaleale	6C	buffer-injected	RPL_23	2.3498	0.2589	0.2589	0.18307	0.18307	4.30631	0.53488	0.53488	0.37822	0.37822	0.53488	0.53488	0.37822	0.37822	2	0.15896	0.1124	16.5	4.30631
71	femaleale	19C	buffer-injected	RPL_23	1.00234	0.04187	0.04187	0.02417	0.02417	0.41916	0.03825	0.03825	0.02208	0.02208	0.03825	0.03825	0.02208	0.02208	3	0.06027	0.0348	17.73	0.41916
72	femaleale	6C	buffer-injected	RPL_23	3.41389	0.26234	0.26234	0.1855	0.1855	8.83339	0.73682	0.73682	0.52101	0.52101	0.73682	0.73682	0.52101	0.52101	2	0.11086	0.07839	15.96	8.83339
73	male	19C	non-injected	RPL_23	0.3894	0.12905	0.12905	0.07451	0.07451	0.75032	0.2615	0.2615	0.15098	0.15098	0.2615	0.2615	0.15098	0.15098	3	0.47813	0.27605	19.09	0.75032
74	male	19C	non-injected	RPL_23	0.17313	0.00962	0.00962	0.00555	0.00555	0.3049	0.02747	0.02747	0.01586	0.01586	0.02747	0.02747	0.01586	0.01586	3	0.08013	0.04626	20.26	0.3049
75	male	6C	non-injected	RPL_23	0.18872	0.00691	0.00691	0.00399	0.00399	0.11821	0.00572	0.00572	0.0033	0.0033	0.00572	0.00572	0.0033	0.0033	3	0.05281	0.03049	20.14	0.11821
76	femaleale	19C	dsbuffer-injectedNA	RPL_23	3.77335	0.4152	0.4152	0.23971	0.23971	1.67628	0.18638	0.18638	0.10761	0.10761	0.18638	0.18638	0.10761	0.10761	3	0.15875	0.09165	15.82	1.67628
77	femaleale	19C	dsbuffer-injectedNA	RPL_23	0.21149	0.02709	0.02709	0.01564	0.01564	0.21724	0.02978	0.02978	0.01719	0.01719	0.02978	0.02978	0.01719	0.01719	3	0.18479	0.10669	19.97	0.21724
78	male	19C	dsbuffer-injectedNA	RPL_23	0.85828	0.10181	0.10181	0.05878	0.05878	0.91002	0.11389	0.11389	0.06575	0.06575	0.11389	0.11389	0.06575	0.06575	3	0.17114	0.09881	17.95	0.91002
79	male	19C	dsbuffer-injectedNA	RPL_23	0.19752	0.00699	0.00699	0.00403	0.00403	0.32707	0.0124	0.0124	0.00716	0.00716	0.0124	0.0124	0.00716	0.00716	3	0.05104	0.02947	20.07	0.32707
80	male	19C	dsbuffer-injectedNA	RPL_23	0.99501	0.03076	0.03076	0.01776	0.01776	0.86707	0.11454	0.11454	0.06613	0.06613	0.11454	0.11454	0.06613	0.06613	3	0.0446	0.02575	17.74	0.86707
81	male	6C	dsbuffer-injectedNA	RPL_23	0.77739	0.11231	0.11231	0.07941	0.07941	1.01127	0.15645	0.15645	0.11063	0.11063	0.15645	0.15645	0.11063	0.11063	2	0.20842	0.14738	18.09	1.01127
82	male	6C	dsbuffer-injectedNA	RPL_23	0.48948	0.03622	0.03622	0.02091	0.02091	2.08429	0.16128	0.16128	0.09312	0.09312	0.16128	0.16128	0.09312	0.09312	3	0.10675	0.06163	18.76	2.08429
83	male	6C	dsbuffer-injectedNA	RPL_23	0.09091	0.03783	0.03783	0.02675	0.02675	0.35386	0.44371	0.44371	0.31375	0.31375	0.44371	0.44371	0.31375	0.31375	2	0.60032	0.42449	21.19	0.35386
84	male	6C	dsbuffer-injectedNA	RPL_23	0.79657	0.03596	0.03596	0.02076	0.02076	0.75523	0.0781	0.0781	0.04509	0.04509	0.0781	0.0781	0.04509	0.04509	3	0.06513	0.0376	18.06	0.75523
2	femaleale	6C	non-injected	tub	0.82772	0.03944	0.03944	0.02789	0.02789	NA	NA	NA	NA	NA	NA	NA	NA	NA	2	0.06874	0.0486	19.16	NA
3	femaleale	19C	non-injected	tub	0.55263	0.08678	0.08678	0.0501	0.0501	NA	NA	NA	NA	NA	NA	NA	NA	NA	3	0.22654	0.13079	19.74	NA
4	femaleale	6C	non-injected	tub	1.3075	0.0282	0.0282	0.01628	0.01628	NA	NA	NA	NA	NA	NA	NA	NA	NA	3	0.03111	0.01796	18.5	NA
5	femaleale	19C	non-injected	tub	1.27321	0.1375	0.1375	0.07939	0.07939	NA	NA	NA	NA	NA	NA	NA	NA	NA	3	0.1558	0.08995	18.53	NA
6	femaleale	6C	non-injected	tub	0.13685	0.00447	0.00447	0.00258	0.00258	NA	NA	NA	NA	NA	NA	NA	NA	NA	3	0.04716	0.02723	21.75	NA
7	femaleale	19C	non-injected	tub	1.40791	0.06726	0.06726	0.03883	0.03883	NA	NA	NA	NA	NA	NA	NA	NA	NA	3	0.06892	0.03979	18.39	NA
8	femaleale	6C	non-injected	tub	1.56572	0.07001	0.07001	0.04042	0.04042	NA	NA	NA	NA	NA	NA	NA	NA	NA	3	0.06451	0.03724	18.24	NA
9	femaleale	19C	non-injected	tub	0.12817	0.00845	0.00845	0.00488	0.00488	NA	NA	NA	NA	NA	NA	NA	NA	NA	3	0.09507	0.05489	21.85	NA
10	femaleale	6C	non-injected	tub	0.92092	0.05077	0.05077	0.0359	0.0359	NA	NA	NA	NA	NA	NA	NA	NA	NA	2	0.07953	0.05624	19	NA
11	male	19C	non-injected	tub	1.33533	0.12156	0.12156	0.07018	0.07018	NA	NA	NA	NA	NA	NA	NA	NA	NA	3	0.13133	0.07583	18.47	NA
12	femaleale	6C	non-injected	tub	0.72651	0.02495	0.02495	0.0144	0.0144	NA	NA	NA	NA	NA	NA	NA	NA	NA	3	0.04955	0.02861	19.34	NA
15	male	19C	non-injected	tub	0.93992	0.01968	0.01968	0.01137	0.01137	NA	NA	NA	NA	NA	NA	NA	NA	NA	3	0.03021	0.01744	18.97	NA
16	male	6C	non-injected	tub	0.19713	0.0031	0.0031	0.00179	0.00179	NA	NA	NA	NA	NA	NA	NA	NA	NA	3	0.02267	0.01309	21.23	NA
17	male	19C	non-injected	tub	0.79568	0.06197	0.06197	0.03578	0.03578	NA	NA	NA	NA	NA	NA	NA	NA	NA	3	0.11235	0.06487	19.21	NA
18	male	6C	non-injected	tub	0.34563	0.03954	0.03954	0.02283	0.02283	NA	NA	NA	NA	NA	NA	NA	NA	NA	3	0.16503	0.09528	20.42	NA
19	femaleale	19C	non-injected	tub	0.65847	0.05383	0.05383	0.03108	0.03108	NA	NA	NA	NA	NA	NA	NA	NA	NA	3	0.11794	0.06809	19.49	NA
20	male	6C	non-injected	tub	1.46029	0.00926	0.00926	0.00535	0.00535	NA	NA	NA	NA	NA	NA	NA	NA	NA	3	0.00915	0.00528	18.34	NA
21	femaleale	19C	non-injected	tub	0.33981	0.06048	0.06048	0.03492	0.03492	NA	NA	NA	NA	NA	NA	NA	NA	NA	3	0.25676	0.14824	20.44	NA
22	male	6C	non-injected	tub	1.57284	0.03826	0.03826	0.02209	0.02209	NA	NA	NA	NA	NA	NA	NA	NA	NA	3	0.0351	0.02026	18.23	NA
24	femaleale	6C	non-injected	tub	1.02185	0.00594	0.00594	0.0042	0.0042	NA	NA	NA	NA	NA	NA	NA	NA	NA	2	0.00839	0.00593	18.85	NA
25	femaleale	19C	non-injected	tub	0.20234	0.07569	0.07569	0.0437	0.0437	NA	NA	NA	NA	NA	NA	NA	NA	NA	3	0.53965	0.31157	21.19	NA
26	femaleale	6C	dsbuffer-injectedNA	tub	0.7872	0.09819	0.09819	0.05669	0.05669	NA	NA	NA	NA	NA	NA	NA	NA	NA	3	0.17996	0.1039	19.23	NA
27	male	19C	dsbuffer-injectedNA	tub	0.63619	0.04775	0.04775	0.02757	0.02757	NA	NA	NA	NA	NA	NA	NA	NA	NA	3	0.10828	0.06251	19.53	NA
28	femaleale	6C	dsbuffer-injectedNA	tub	1.20475	0.04312	0.04312	0.02489	0.02489	NA	NA	NA	NA	NA	NA	NA	NA	NA	3	0.05163	0.02981	18.61	NA
29	male	19C	dsbuffer-injectedNA	tub	1.21121	0.05013	0.05013	0.02894	0.02894	NA	NA	NA	NA	NA	NA	NA	NA	NA	3	0.05971	0.03447	18.61	NA
30	femaleale	6C	dsbuffer-injectedNA	tub	1.17358	0.11746	0.11746	0.06781	0.06781	NA	NA	NA	NA	NA	NA	NA	NA	NA	3	0.14439	0.08336	18.65	NA
31	male	19C	dsbuffer-injectedNA	tub	1.13133	0.03693	0.03693	0.02132	0.02132	NA	NA	NA	NA	NA	NA	NA	NA	NA	3	0.04709	0.02719	18.7	NA
32	femaleale	6C	dsbuffer-injectedNA	tub	0.22034	0.01195	0.01195	0.0069	0.0069	NA	NA	NA	NA	NA	NA	NA	NA	NA	3	0.07823	0.04517	21.06	NA
34	femaleale	6C	dsbuffer-injectedNA	tub	0.84478	0.19219	0.19219	0.11096	0.11096	NA	NA	NA	NA	NA	NA	NA	NA	NA	3	0.32821	0.18949	19.13	NA
35	male	19C	dsbuffer-injectedNA	tub	1.14463	0.04017	0.04017	0.02319	0.02319	NA	NA	NA	NA	NA	NA	NA	NA	NA	3	0.05063	0.02923	18.69	NA
36	femaleale	6C	dsbuffer-injectedNA	tub	0.28532	0.02169	0.02169	0.01253	0.01253	NA	NA	NA	NA	NA	NA	NA	NA	NA	3	0.1097	0.06333	20.69	NA
37	femaleale	19C	dsbuffer-injectedNA	tub	0.91665	0.075	0.075	0.05303	0.05303	NA	NA	NA	NA	NA	NA	NA	NA	NA	2	0.11804	0.08347	19.01	NA
38	male	6C	dsbuffer-injectedNA	tub	0.65493	0.02419	0.02419	0.01396	0.01396	NA	NA	NA	NA	NA	NA	NA	NA	NA	3	0.05328	0.03076	19.49	NA
39	femaleale	19C	dsbuffer-injectedNA	tub	0.57913	0.03324	0.03324	0.01919	0.01919	NA	NA	NA	NA	NA	NA	NA	NA	NA	3	0.0828	0.04781	19.67	NA
40	male	6C	dsbuffer-injectedNA	tub	0.99725	0.11285	0.11285	0.06515	0.06515	NA	NA	NA	NA	NA	NA	NA	NA	NA	3	0.16326	0.09426	18.89	NA
41	femaleale	19C	dsbuffer-injectedNA	tub	0.75837	0.08235	0.08235	0.04754	0.04754	NA	NA	NA	NA	NA	NA	NA	NA	NA	3	0.15666	0.09045	19.28	NA
42	male	6C	dsbuffer-injectedNA	tub	2.3149	0.21497	0.21497	0.12411	0.12411	NA	NA	NA	NA	NA	NA	NA	NA	NA	3	0.13397	0.07735	17.67	NA
43	femaleale	19C	dsbuffer-injectedNA	tub	0.50428	0.01741	0.01741	0.01005	0.01005	NA	NA	NA	NA	NA	NA	NA	NA	NA	3	0.04981	0.02876	19.87	NA
44	male	6C	dsbuffer-injectedNA	tub	0.98223	0.00765	0.00765	0.00442	0.00442	NA	NA	NA	NA	NA	NA	NA	NA	NA	3	0.01124	0.00649	18.91	NA
45	femaleale	19C	dsbuffer-injectedNA	tub	0.72483	0.0368	0.0368	0.02124	0.02124	NA	NA	NA	NA	NA	NA	NA	NA	NA	3	0.07324	0.04228	19.35	NA
46	male	6C	dsbuffer-injectedNA	tub	1.46021	0.08673	0.08673	0.05007	0.05007	NA	NA	NA	NA	NA	NA	NA	NA	NA	3	0.08569	0.04947	18.34	NA
47	femaleale	19C	dsbuffer-injectedNA	tub	0.54229	0.00311	0.00311	0.0018	0.0018	NA	NA	NA	NA	NA	NA	NA	NA	NA	3	0.00828	0.00478	19.77	NA
48	male	6C	dsbuffer-injectedNA	tub	1.803	0.19669	0.19669	0.11356	0.11356	NA	NA	NA	NA	NA	NA	NA	NA	NA	3	0.15738	0.09086	18.03	NA
49	male	19C	buffer-injected	tub	0.26587	0.0137	0.0137	0.00791	0.00791	NA	NA	NA	NA	NA	NA	NA	NA	NA	3	0.07433	0.04291	20.79	NA
50	male	6C	buffer-injected	tub	0.28773	0.00214	0.00214	0.00124	0.00124	NA	NA	NA	NA	NA	NA	NA	NA	NA	3	0.01075	0.00621	20.68	NA
51	male	19C	buffer-injected	tub	1.0866	0.04225	0.04225	0.0244	0.0244	NA	NA	NA	NA	NA	NA	NA	NA	NA	3	0.0561	0.03239	18.76	NA
52	male	6C	buffer-injected	tub	0.71075	0.04525	0.04525	0.02612	0.02612	NA	NA	NA	NA	NA	NA	NA	NA	NA	3	0.09185	0.05303	19.37	NA
53	male	19C	buffer-injected	tub	0.89789	0.22121	0.22121	0.09031	0.09031	NA	NA	NA	NA	NA	NA	NA	NA	NA	6	0.35543	0.1451	19.04	NA
54	male	6C	buffer-injected	tub	0.91984	0.13587	0.13587	0.09608	0.09608	NA	NA	NA	NA	NA	NA	NA	NA	NA	2	0.21311	0.15069	19	NA
55	male	19C	buffer-injected	tub	1.09589	0.00845	0.00845	0.00488	0.00488	NA	NA	NA	NA	NA	NA	NA	NA	NA	3	0.01113	0.00642	18.75	NA
56	male	6C	buffer-injected	tub	0.85666	0.03338	0.03338	0.0236	0.0236	NA	NA	NA	NA	NA	NA	NA	NA	NA	2	0.05621	0.03975	19.11	NA
57	male	19C	buffer-injected	tub	1.10561	0.0653	0.0653	0.0377	0.0377	NA	NA	NA	NA	NA	NA	NA	NA	NA	3	0.08521	0.0492	18.74	NA
58	male	6C	buffer-injected	tub	1.77415	0.03036	0.03036	0.01753	0.01753	NA	NA	NA	NA	NA	NA	NA	NA	NA	3	0.02469	0.01425	18.06	NA
59	male	19C	buffer-injected	tub	1.11425	0.0522	0.0522	0.03014	0.03014	NA	NA	NA	NA	NA	NA	NA	NA	NA	3	0.06759	0.03902	18.73	NA
60	male	6C	buffer-injected	tub	1.37958	0.33839	0.33839	0.19537	0.19537	NA	NA	NA	NA	NA	NA	NA	NA	NA	3	0.35387	0.20431	18.42	NA
61	femaleale	19C	buffer-injected	tub	1.14103	0.02498	0.02498	0.01442	0.01442	NA	NA	NA	NA	NA	NA	NA	NA	NA	3	0.03158	0.01823	18.69	NA
62	femaleale	6C	buffer-injected	tub	0.92636	0.16469	0.16469	0.09508	0.09508	NA	NA	NA	NA	NA	NA	NA	NA	NA	3	0.25649	0.14808	18.99	NA
63	femaleale	19C	buffer-injected	tub	0.82898	0.03633	0.03633	0.02098	0.02098	NA	NA	NA	NA	NA	NA	NA	NA	NA	3	0.06323	0.03651	19.15	NA
64	femaleale	6C	buffer-injected	tub	0.62536	0.01426	0.01426	0.00823	0.00823	NA	NA	NA	NA	NA	NA	NA	NA	NA	3	0.03289	0.01899	19.56	NA
65	femaleale	19C	buffer-injected	tub	0.24366	0.05108	0.05108	0.02949	0.02949	NA	NA	NA	NA	NA	NA	NA	NA	NA	3	0.30244	0.17461	20.92	NA
66	femaleale	6C	buffer-injected	tub	0.78111	0.06965	0.06965	0.04021	0.04021	NA	NA	NA	NA	NA	NA	NA	NA	NA	3	0.12864	0.07427	19.24	NA
67	femaleale	19C	buffer-injected	tub	0.69473	0.28558	0.28558	0.16488	0.16488	NA	NA	NA	NA	NA	NA	NA	NA	NA	3	0.59305	0.3424	19.41	NA
68	femaleale	6C	buffer-injected	tub	0.93153	0.05576	0.05576	0.03219	0.03219	NA	NA	NA	NA	NA	NA	NA	NA	NA	3	0.08636	0.04986	18.98	NA
69	femaleale	19C	buffer-injected	tub	0.63085	0.06514	0.06514	0.03761	0.03761	NA	NA	NA	NA	NA	NA	NA	NA	NA	3	0.14897	0.08601	19.55	NA
70	femaleale	6C	buffer-injected	tub	0.54566	0.03129	0.03129	0.02213	0.02213	NA	NA	NA	NA	NA	NA	NA	NA	NA	2	0.08273	0.0585	19.76	NA
71	femaleale	19C	buffer-injected	tub	2.3913	0.19398	0.19398	0.11199	0.11199	NA	NA	NA	NA	NA	NA	NA	NA	NA	3	0.11703	0.06757	17.62	NA
72	femaleale	6C	buffer-injected	tub	0.38648	0.01254	0.01254	0.00724	0.00724	NA	NA	NA	NA	NA	NA	NA	NA	NA	3	0.04681	0.02702	20.25	NA
73	male	19C	non-injected	tub	0.51897	0.05597	0.05597	0.03958	0.03958	NA	NA	NA	NA	NA	NA	NA	NA	NA	2	0.1556	0.11003	19.83	NA
74	male	19C	non-injected	tub	0.56782	0.04028	0.04028	0.02326	0.02326	NA	NA	NA	NA	NA	NA	NA	NA	NA	3	0.10234	0.05909	19.7	NA
75	male	6C	non-injected	tub	1.59647	0.05047	0.05047	0.02914	0.02914	NA	NA	NA	NA	NA	NA	NA	NA	NA	3	0.04561	0.02633	18.21	NA
76	femaleale	19C	dsbuffer-injectedNA	tub	2.25103	0.03594	0.03594	0.02075	0.02075	NA	NA	NA	NA	NA	NA	NA	NA	NA	3	0.02303	0.0133	17.71	NA
77	femaleale	19C	dsbuffer-injectedNA	tub	0.97351	0.04758	0.04758	0.02747	0.02747	NA	NA	NA	NA	NA	NA	NA	NA	NA	3	0.07051	0.04071	18.92	NA
78	male	19C	dsbuffer-injectedNA	tub	0.94315	0.03761	0.03761	0.0266	0.0266	NA	NA	NA	NA	NA	NA	NA	NA	NA	2	0.05753	0.04068	18.97	NA
79	male	19C	dsbuffer-injectedNA	tub	0.60391	0.00825	0.00825	0.00476	0.00476	NA	NA	NA	NA	NA	NA	NA	NA	NA	3	0.0197	0.01137	19.61	NA
80	male	19C	dsbuffer-injectedNA	tub	1.14756	0.14738	0.14738	0.08509	0.08509	NA	NA	NA	NA	NA	NA	NA	NA	NA	3	0.18528	0.10697	18.68	NA
81	male	6C	dsbuffer-injectedNA	tub	0.76873	0.04254	0.04254	0.02456	0.02456	NA	NA	NA	NA	NA	NA	NA	NA	NA	3	0.07983	0.04609	19.26	NA
82	male	6C	dsbuffer-injectedNA	tub	0.23484	0.00532	0.00532	0.00307	0.00307	NA	NA	NA	NA	NA	NA	NA	NA	NA	3	0.03267	0.01886	20.97	NA
83	male	6C	dsbuffer-injectedNA	tub	0.25691	0.30389	0.30389	0.21488	0.21488	NA	NA	NA	NA	NA	NA	NA	NA	NA	2	1.70653	1.2067	20.84	NA
84	male	6C	dsbuffer-injectedNA	tub	1.05473	0.09813	0.09813	0.05666	0.05666	NA	NA	NA	NA	NA	NA	NA	NA	NA	3	0.13423	0.0775	18.81	NA

## Sheet: NORMA-gene normalised data
fly_number	sex	acclimation_temprature	gene_treatment	target	Normalised_expression
2	femaleale	6C	non-injected	exon2_region	0.05
3	femaleale	19C	non-injected	exon2_region	0.077
4	femaleale	6C	non-injected	exon2_region	0.05
5	femaleale	19C	non-injected	exon2_region	0.064
6	femaleale	6C	non-injected	exon2_region	0.051
7	femaleale	19C	non-injected	exon2_region	0.052
8	femaleale	6C	non-injected	exon2_region	0.042
9	femaleale	19C	non-injected	exon2_region	0.043
10	femaleale	6C	non-injected	exon2_region	0.032
11	male	19C	non-injected	exon2_region	0.071
12	femaleale	6C	non-injected	exon2_region	0.043
15	male	19C	non-injected	exon2_region	0.034
16	male	6C	non-injected	exon2_region	0.023
17	male	19C	non-injected	exon2_region	0.067
18	male	6C	non-injected	exon2_region	0.03
19	femaleale	19C	non-injected	exon2_region	0.074
20	male	6C	non-injected	exon2_region	0.022
21	femaleale	19C	non-injected	exon2_region	0.068
22	male	6C	non-injected	exon2_region	0.038
24	femaleale	6C	non-injected	exon2_region	0.029
25	femaleale	19C	non-injected	exon2_region	0.072
26	femaleale	6C	dsRNA	exon2_region	0.493
27	male	19C	dsRNA	exon2_region	0.073
28	femaleale	6C	dsRNA	exon2_region	4.615
29	male	19C	dsRNA	exon2_region	0.092
30	femaleale	6C	dsRNA	exon2_region	0.303
31	male	19C	dsRNA	exon2_region	0.078
32	femaleale	6C	dsRNA	exon2_region	0.601
34	femaleale	6C	dsRNA	exon2_region	0.278
35	male	19C	dsRNA	exon2_region	0.092
36	femaleale	6C	dsRNA	exon2_region	11.03
37	femaleale	19C	dsRNA	exon2_region	0.084
38	male	6C	dsRNA	exon2_region	8.731
39	femaleale	19C	dsRNA	exon2_region	0.089
40	male	6C	dsRNA	exon2_region	2.783
41	femaleale	19C	dsRNA	exon2_region	0.08
42	male	6C	dsRNA	exon2_region	1.813
43	femaleale	19C	dsRNA	exon2_region	0.063
44	male	6C	dsRNA	exon2_region	0.278
45	femaleale	19C	dsRNA	exon2_region	0.101
46	male	6C	dsRNA	exon2_region	0.172
47	femaleale	19C	dsRNA	exon2_region	0.074
48	male	6C	dsRNA	exon2_region	0.173
49	male	19C	buffer-injected	exon2_region	0.089
50	male	6C	buffer-injected	exon2_region	0.029
51	male	19C	buffer-injected	exon2_region	0.051
52	male	6C	buffer-injected	exon2_region	0.037
53	male	19C	buffer-injected	exon2_region	0.039
54	male	6C	buffer-injected	exon2_region	0.03
55	male	19C	buffer-injected	exon2_region	0.08
56	male	6C	buffer-injected	exon2_region	0.031
57	male	19C	buffer-injected	exon2_region	0.05
58	male	6C	buffer-injected	exon2_region	0.033
59	male	19C	buffer-injected	exon2_region	0.098
60	male	6C	buffer-injected	exon2_region	0.018
61	femaleale	19C	buffer-injected	exon2_region	0.083
62	femaleale	6C	buffer-injected	exon2_region	0.033
63	femaleale	19C	buffer-injected	exon2_region	0.095
64	femaleale	6C	buffer-injected	exon2_region	0.033
65	femaleale	19C	buffer-injected	exon2_region	0.06
66	femaleale	6C	buffer-injected	exon2_region	0.039
67	femaleale	19C	buffer-injected	exon2_region	0.039
68	femaleale	6C	buffer-injected	exon2_region	0.038
69	femaleale	19C	buffer-injected	exon2_region	0.095
70	femaleale	6C	buffer-injected	exon2_region	0.034
71	femaleale	19C	buffer-injected	exon2_region	0.146
72	femaleale	6C	buffer-injected	exon2_region	0.053
73	male	19C	non-injected	exon2_region	0.053
74	male	19C	non-injected	exon2_region	0.056
75	male	6C	non-injected	exon2_region	0.028
76	femaleale	19C	dsRNA	exon2_region	0.141
77	femaleale	19C	dsRNA	exon2_region	0.088
78	male	19C	dsRNA	exon2_region	0.091
79	male	19C	dsRNA	exon2_region	0.041
80	male	19C	dsRNA	exon2_region	0.194
81	male	6C	dsRNA	exon2_region	7.796
82	male	6C	dsRNA	exon2_region	0.455
83	male	6C	dsRNA	exon2_region	0.256
84	male	6C	dsRNA	exon2_region	0.117
2	femaleale	6C	non-injected	exon3_region	0.001
3	femaleale	19C	non-injected	exon3_region	1.179
4	femaleale	6C	non-injected	exon3_region	0.01
5	femaleale	19C	non-injected	exon3_region	1.092
6	femaleale	6C	non-injected	exon3_region	0.238
7	femaleale	19C	non-injected	exon3_region	1.258
8	femaleale	6C	non-injected	exon3_region	0.086
9	femaleale	19C	non-injected	exon3_region	1.758
10	femaleale	6C	non-injected	exon3_region	0.409
11	male	19C	non-injected	exon3_region	0.898
12	femaleale	6C	non-injected	exon3_region	0.336
15	male	19C	non-injected	exon3_region	1.357
16	male	6C	non-injected	exon3_region	1.041
17	male	19C	non-injected	exon3_region	3.697
18	male	6C	non-injected	exon3_region	0.412
19	femaleale	19C	non-injected	exon3_region	1.656
20	male	6C	non-injected	exon3_region	0.459
21	femaleale	19C	non-injected	exon3_region	1.375
22	male	6C	non-injected	exon3_region	0.386
24	femaleale	6C	non-injected	exon3_region	0.43
26	femaleale	6C	dsRNA	exon3_region	0.362
27	male	19C	dsRNA	exon3_region	6.95
28	femaleale	6C	dsRNA	exon3_region	1.013
29	male	19C	dsRNA	exon3_region	0.919
30	femaleale	6C	dsRNA	exon3_region	0.58
31	male	19C	dsRNA	exon3_region	1.089
32	femaleale	6C	dsRNA	exon3_region	4.157
35	male	19C	dsRNA	exon3_region	1.091
37	femaleale	19C	dsRNA	exon3_region	4.983
38	male	6C	dsRNA	exon3_region	1.868
39	femaleale	19C	dsRNA	exon3_region	2.133
40	male	6C	dsRNA	exon3_region	0.315
41	femaleale	19C	dsRNA	exon3_region	1.743
42	male	6C	dsRNA	exon3_region	0.338
43	femaleale	19C	dsRNA	exon3_region	1.557
44	male	6C	dsRNA	exon3_region	0.325
45	femaleale	19C	dsRNA	exon3_region	2.673
46	male	6C	dsRNA	exon3_region	0.433
47	femaleale	19C	dsRNA	exon3_region	0.993
48	male	6C	dsRNA	exon3_region	0.701
49	male	19C	buffer-injected	exon3_region	4.241
50	male	6C	buffer-injected	exon3_region	0.175
51	male	19C	buffer-injected	exon3_region	1.351
52	male	6C	buffer-injected	exon3_region	0.411
53	male	19C	buffer-injected	exon3_region	2.398
54	male	6C	buffer-injected	exon3_region	0.17
55	male	19C	buffer-injected	exon3_region	1.603
56	male	6C	buffer-injected	exon3_region	0.549
57	male	19C	buffer-injected	exon3_region	0.889
58	male	6C	buffer-injected	exon3_region	0.371
59	male	19C	buffer-injected	exon3_region	6.246
61	femaleale	19C	buffer-injected	exon3_region	1.801
62	femaleale	6C	buffer-injected	exon3_region	0.535
63	femaleale	19C	buffer-injected	exon3_region	1.274
64	femaleale	6C	buffer-injected	exon3_region	0.268
65	femaleale	19C	buffer-injected	exon3_region	1.036
66	femaleale	6C	buffer-injected	exon3_region	0.337
67	femaleale	19C	buffer-injected	exon3_region	0.837
68	femaleale	6C	buffer-injected	exon3_region	0.829
69	femaleale	19C	buffer-injected	exon3_region	5.205
70	femaleale	6C	buffer-injected	exon3_region	1.059
72	femaleale	6C	buffer-injected	exon3_region	0.564
73	male	19C	non-injected	exon3_region	2.3
75	male	6C	non-injected	exon3_region	0.227
76	femaleale	19C	dsRNA	exon3_region	1.865
77	femaleale	19C	dsRNA	exon3_region	2.371
78	male	19C	dsRNA	exon3_region	1.77
79	male	19C	dsRNA	exon3_region	1.027
80	male	19C	dsRNA	exon3_region	1.433
81	male	6C	dsRNA	exon3_region	1.329
82	male	6C	dsRNA	exon3_region	0.71
83	male	6C	dsRNA	exon3_region	0.888
84	male	6C	dsRNA	exon3_region	0.487
